# Supplementary material for: Poly[[[μ-3,3′-(dimethyl­silanedi­yl)dibenzoato][μ-1,1′-(1,4-phenyl­ene)di-1H-imidazole]­zinc] monohydrate]
Source: Acta Crystallogr Sect E Struct Rep Online. 2012 Jun 2;68(Pt 7):m865–6. doi: 10.1107/S1600536812019642 (PMC3393147; doi:10.1107/S1600536812019642)
Supplement: Supplementary file 1 [file e-68-0m865-sup1.cif]

##############################################################################
#                                                                            #
# This CIF contains the data in a paper accepted for publication in          #
# Acta Crystallographica Section E. It conforms to the requirements of       #
# Notes for Authors for Acta Crystallographica Section E, and has been       #
# peer reviewed under the auspices of the IUCr Commission on Journals.       #
#                                                                            #
# Full details of the Crystallographic Information File format               #
# are given in the paper "The Crystallographic Information File (CIF):       #
# a New Standard Archive File for Crystallography" by S. R. Hall, F. H.      #
# Allen and I. D. Brown [Acta Cryst. (1991), A47, 655-685].                  #
#                                                                            #
# The current version of the core CIF dictionary is obtainable from          #
# ftp://ftp.iucr.org/pub/cif_core.dic.                                       #
#                                                                            #
# Software is freely available for graphical display of the structure(s)     #
# in this CIF. For information consult the CIF software page                 #
# http://www.iucr.org/resources/cif/software.                                #
#                                                                            #
# This file may be used for bona fide research purposes within the           #
# scientific community so long as proper attribution is given to the journal # 
# article from which it was obtained.                                        #
#                                                                            #
##############################################################################
data_I
_audit_creation_method     SHELXL-97
_chemical_name_systematic
;
Poly[[[\m-4,4'-(dimethylsilanediyl)dibenzoato][\m-1,1'-(1,4-
phenylene)di-1<i>H</i>-imidazole]zinc] monohydrate]
;
_chemical_name_common     ?
_chemical_formula_moiety     'C28 H26 N4 O5 Si Zn'
_chemical_formula_sum     'C28 H26 N4 O5 Si Zn'
_chemical_formula_iupac     '[Zn (C16 H14 O4 Si) (C12 H10 N4)], H2 O'
_chemical_formula_weight     591.99
_chemical_melting_point     ?
_symmetry_cell_setting     monoclinic
_symmetry_space_group_name_H-M     'P 21/c'
_symmetry_space_group_name_Hall     '-P 2ybc'
loop_
    _symmetry_equiv_pos_as_xyz
    'x, y, z'
    '-x, y+1/2, -z+1/2'
    '-x, -y, -z'
    'x, -y-1/2, z-1/2'
_cell_length_a     9.4480(11)
_cell_length_b     23.959(3)
_cell_length_c     12.3083(13)
_cell_angle_alpha     90.00
_cell_angle_beta     110.029(2)
_cell_angle_gamma     90.00
_cell_volume     2617.7(5)
_cell_formula_units_Z     4
_cell_measurement_reflns_used     2106
_cell_measurement_theta_min     2.29
_cell_measurement_theta_max     23.25
_cell_measurement_temperature     298(2)
_exptl_crystal_description     rod
_exptl_crystal_colour     colourless
_exptl_crystal_size_max     0.15
_exptl_crystal_size_mid     0.10
_exptl_crystal_size_min     0.05
_exptl_crystal_density_diffrn     1.502
_exptl_crystal_density_meas     ?
_exptl_crystal_density_method     'not measured'
_exptl_crystal_F_000     1224
_exptl_absorpt_coefficient_mu     1.031
_exptl_absorpt_correction_type     multi-scan
_exptl_absorpt_process_details     '(SADABS; Sheldrick, 1996)'
_exptl_absorpt_correction_T_min     0.8607
_exptl_absorpt_correction_T_max     0.9502
_exptl_special_details     ?
_diffrn_ambient_temperature     298(2)
_diffrn_radiation_type     MoK\a
_diffrn_radiation_wavelength     0.71073
_diffrn_radiation_source     'fine-focus sealed tube'
_diffrn_radiation_monochromator     graphite
_diffrn_measurement_device_type     'Bruker APEXII CCD area-detector'
_diffrn_measurement_method     'phi and omega scans'
_diffrn_detector_area_resol_mean     ?
_diffrn_reflns_number     15353
_diffrn_reflns_av_R_equivalents     0.0542
_diffrn_reflns_av_sigmaI/netI     0.0742
_diffrn_reflns_theta_min     1.70
_diffrn_reflns_theta_max     27.50
_diffrn_reflns_theta_full     27.50
_diffrn_measured_fraction_theta_max     0.977
_diffrn_measured_fraction_theta_full     0.977
_diffrn_reflns_limit_h_min     -11
_diffrn_reflns_limit_h_max     12
_diffrn_reflns_limit_k_min     -29
_diffrn_reflns_limit_k_max     30
_diffrn_reflns_limit_l_min     -15
_diffrn_reflns_limit_l_max     9
_diffrn_standards_number     ?
_diffrn_standards_interval_count     ?
_diffrn_standards_interval_time     ?
_diffrn_standards_decay_%     ?
_refine_special_details
;
 Refinement of F^2^ against ALL reflections.  The weighted R-factor wR and
 goodness of fit S are based on F^2^, conventional R-factors R are based
 on F, with F set to zero for negative F^2^. The threshold expression of
 F^2^ > 2sigma(F^2^) is used only for calculating R-factors(gt) etc. and is
 not relevant to the choice of reflections for refinement.  R-factors based
 on F^2^ are statistically about twice as large as those based on F, and R-
 factors based on ALL data will be even larger.
;
_reflns_number_total     5881
_reflns_number_gt     3694
_reflns_threshold_expression     I>2sigma(I)
_refine_ls_structure_factor_coef     Fsqd
_refine_ls_matrix_type     full
_refine_ls_R_factor_all     0.0976
_refine_ls_R_factor_gt     0.0526
_refine_ls_wR_factor_gt     0.1286
_refine_ls_wR_factor_ref     0.1525
_refine_ls_goodness_of_fit_ref     1.021
_refine_ls_restrained_S_all     1.021
_refine_ls_number_reflns     5881
_refine_ls_number_parameters     352
_refine_ls_number_restraints     0
_refine_ls_hydrogen_treatment     constr
_refine_ls_weighting_scheme     calc
_refine_ls_weighting_details
         'calc w=1/[\s^2^(Fo^2^)+(0.0685P)^2^+1.2685P] where P=(Fo^2^+2Fc^2^)/3'
_atom_sites_solution_hydrogens     geom
_atom_sites_solution_primary     direct
_atom_sites_solution_secondary     difmap
_refine_ls_shift/su_max     0.000
_refine_ls_shift/su_mean     0.000
_refine_diff_density_max     0.692
_refine_diff_density_min     -0.738
_refine_ls_extinction_method     none
_refine_ls_extinction_coef     ?
loop_
    _atom_type_symbol
    _atom_type_description
    _atom_type_scat_dispersion_real
    _atom_type_scat_dispersion_imag
    _atom_type_scat_source
    'C' 'C' 0.0033 0.0016
                         'International Tables Vol C Tables 4.2.6.8 and 6.1.1.4'
    'N' 'N' 0.0061 0.0033
                         'International Tables Vol C Tables 4.2.6.8 and 6.1.1.4'
    'O' 'O' 0.0106 0.0060
                         'International Tables Vol C Tables 4.2.6.8 and 6.1.1.4'
    'Si' 'Si' 0.0817 0.0704
                         'International Tables Vol C Tables 4.2.6.8 and 6.1.1.4'
    'Zn' 'Zn' 0.2839 1.4301
                         'International Tables Vol C Tables 4.2.6.8 and 6.1.1.4'
    'H' 'H' 0.0000 0.0000
                         'International Tables Vol C Tables 4.2.6.8 and 6.1.1.4'
_computing_data_collection     'APEX2 (Bruker, 2005)'
_computing_cell_refinement     'SAINT (Bruker, 2005)'
_computing_data_reduction     'SAINT (Bruker, 2005)'
_computing_structure_solution     'SHELXS97 (Sheldrick, 2008)'
_computing_structure_refinement     'SHELXL97 (Sheldrick, 2008)'
_computing_molecular_graphics     'SHELXTL (Sheldrick, 2008)'
_computing_publication_material     'publCIF (Westrip, 2010)'
loop_
    _atom_site_type_symbol
    _atom_site_label
    _atom_site_fract_x
    _atom_site_fract_y
    _atom_site_fract_z
    _atom_site_U_iso_or_equiv
    _atom_site_adp_type
    _atom_site_calc_flag
    _atom_site_refinement_flags
    _atom_site_occupancy
    _atom_site_symmetry_multiplicity
    _atom_site_disorder_assembly
    _atom_site_disorder_group
    Zn Zn 0.55041(5) -0.072654(19) 0.85116(4) 0.03338(16) Uani d . 1 1 . .
    Si Si 0.77758(13) 0.22634(5) 0.67361(9) 0.0332(3) Uani d . 1 1 . .
    O O1 0.6985(3) -0.01204(12) 0.8930(2) 0.0470(8) Uani d . 1 1 . .
    O O2 0.5877(4) 0.01169(15) 0.7116(3) 0.0737(12) Uani d . 1 1 . .
    O O3 0.4631(3) 0.13056(12) 0.2612(2) 0.0443(7) Uani d . 1 1 . .
    O O4 0.2206(4) 0.13460(18) 0.2361(3) 0.0769(12) Uani d . 1 1 . .
    N N2 0.6888(3) -0.10157(14) 1.2029(2) 0.0316(7) Uani d . 1 1 . .
    N N1 0.5830(4) -0.09931(13) 1.0146(3) 0.0324(7) Uani d . 1 1 . .
    N N3 0.3262(4) -0.05579(14) 0.7877(3) 0.0355(8) Uani d . 1 1 . .
    C C1 0.6826(5) 0.02014(18) 0.8076(4) 0.0406(10) Uani d . 1 1 . .
    C C2 0.7819(4) 0.07052(16) 0.8297(3) 0.0309(8) Uani d . 1 1 . .
    C C3 0.9083(4) 0.07470(16) 0.9284(3) 0.0322(9) Uani d . 1 1 . .
    H H3 0.9347 0.0450 0.9802 0.039 Uiso calc R 1 1 . .
    C C4 0.9954(4) 0.12246(17) 0.9508(3) 0.0359(9) Uani d . 1 1 . .
    H H4 1.0812 0.1247 1.0166 0.043 Uiso calc R 1 1 . .
    C C5 0.9539(4) 0.16695(17) 0.8745(3) 0.0369(9) Uani d . 1 1 . .
    H H5 1.0122 0.1992 0.8908 0.044 Uiso calc R 1 1 . .
    C C6 0.8268(4) 0.16490(15) 0.7735(3) 0.0285(8) Uani d . 1 1 . .
    C C7 0.7439(4) 0.11537(16) 0.7529(3) 0.0306(9) Uani d . 1 1 . .
    H H7 0.6606 0.1122 0.6857 0.037 Uiso calc R 1 1 . .
    C C8 0.9110(5) 0.2296(2) 0.5922(4) 0.0617(14) Uani d . 1 1 . .
    H H8A 0.9026 0.1961 0.5476 0.093 Uiso calc R 1 1 . .
    H H8B 1.0121 0.2332 0.6456 0.093 Uiso calc R 1 1 . .
    H H8C 0.8871 0.2613 0.5413 0.093 Uiso calc R 1 1 . .
    C C9 0.7933(6) 0.29139(19) 0.7606(4) 0.0599(14) Uani d . 1 1 . .
    H H9A 0.7244 0.2895 0.8026 0.090 Uiso calc R 1 1 . .
    H H9B 0.7692 0.3231 0.7100 0.090 Uiso calc R 1 1 . .
    H H9C 0.8943 0.2950 0.8141 0.090 Uiso calc R 1 1 . .
    C C10 0.5782(4) 0.21887(15) 0.5732(3) 0.0328(9) Uani d . 1 1 . .
    C C11 0.4595(5) 0.24408(19) 0.5982(4) 0.0447(11) Uani d . 1 1 . .
    H H11 0.4807 0.2645 0.6662 0.054 Uiso calc R 1 1 . .
    C C13 0.2791(5) 0.2091(2) 0.4252(4) 0.0489(11) Uani d . 1 1 . .
    H H13 0.1797 0.2062 0.3759 0.059 Uiso calc R 1 1 . .
    C C14 0.3906(4) 0.18279(17) 0.3963(3) 0.0352(9) Uani d . 1 1 . .
    C C15 0.5394(4) 0.18807(16) 0.4710(3) 0.0323(9) Uani d . 1 1 . .
    H H15 0.6153 0.1704 0.4519 0.039 Uiso calc R 1 1 . .
    C C16 0.3508(5) 0.14646(18) 0.2886(3) 0.0400(10) Uani d . 1 1 . .
    C C18 0.5100(5) -0.13739(19) 1.0587(3) 0.0452(11) Uani d . 1 1 . .
    H H18 0.4282 -0.1588 1.0149 0.054 Uiso calc R 1 1 . .
    C C19 0.5730(5) -0.13969(19) 1.1743(4) 0.0466(11) Uani d . 1 1 . .
    H H19 0.5444 -0.1623 1.2246 0.056 Uiso calc R 1 1 . .
    C C17 0.6897(4) -0.07880(16) 1.1052(3) 0.0333(9) Uani d . 1 1 . .
    H H17 0.7576 -0.0515 1.1011 0.040 Uiso calc R 1 1 . .
    C C20 0.7923(4) -0.08999(16) 1.3165(3) 0.0320(9) Uani d . 1 1 . .
    C C25 0.9402(4) -0.08007(18) 1.3314(3) 0.0393(10) Uani d . 1 1 . .
    H H25 0.9718 -0.0797 1.2676 0.047 Uiso calc R 1 1 . .
    C C21 0.7454(5) -0.0894(2) 1.4111(4) 0.0515(13) Uani d . 1 1 . .
    H H21 0.6444 -0.0950 1.4012 0.062 Uiso calc R 1 1 . .
    C C22 0.8485(5) -0.0804(2) 1.5203(3) 0.0482(12) Uani d . 1 1 . .
    H H22 0.8169 -0.0801 1.5840 0.058 Uiso calc R 1 1 . .
    C C23 0.9971(4) -0.07189(16) 1.5350(3) 0.0308(8) Uani d . 1 1 . .
    C C24 1.0435(5) -0.07055(19) 1.4409(3) 0.0431(11) Uani d . 1 1 . .
    H H24 1.1437 -0.0633 1.4506 0.052 Uiso calc R 1 1 . .
    C C27 0.0798(5) -0.06543(18) 0.7533(3) 0.0413(10) Uani d . 1 1 . .
    H H27 -0.0125 -0.0691 0.7640 0.050 Uiso calc R 1 1 . .
    C C26 0.2541(4) -0.05871(17) 0.6749(3) 0.0375(10) Uani d . 1 1 . .
    H H26 0.3011 -0.0569 0.6198 0.045 Uiso calc R 1 1 . .
    C C28 0.2151(5) -0.05982(18) 0.8359(3) 0.0401(10) Uani d . 1 1 . .
    H H28 0.2315 -0.0588 0.9148 0.048 Uiso calc R 1 1 . .
    N N4 0.1048(3) -0.06458(13) 0.6492(2) 0.0309(7) Uani d . 1 1 . .
    O O1W 0.4293(9) -0.0453(4) 0.5016(6) 0.227(4) Uani d . 1 1 . .
    H H1WA 0.4808 -0.0308 0.5580 0.272 Uiso d R 1 1 . .
    H H1WB 0.4248 -0.0348 0.4393 0.272 Uiso d R 1 1 . .
    C C12 0.3113(5) 0.2396(2) 0.5253(4) 0.0567(13) Uani d . 1 1 . .
    H H12 0.2346 0.2571 0.5438 0.068 Uiso calc R 1 1 . .
loop_
    _atom_site_aniso_label
    _atom_site_aniso_U_11
    _atom_site_aniso_U_22
    _atom_site_aniso_U_33
    _atom_site_aniso_U_12
    _atom_site_aniso_U_13
    _atom_site_aniso_U_23
    Zn 0.0337(3) 0.0394(3) 0.0205(2) -0.0083(2) 0.00091(18) -0.00123(19)
    Si 0.0376(6) 0.0302(6) 0.0275(6) -0.0039(5) 0.0057(5) 0.0010(4)
    O1 0.0557(19) 0.0427(18) 0.0385(17) -0.0169(15) 0.0109(14) 0.0076(14)
    O2 0.080(3) 0.069(2) 0.0442(19) -0.038(2) -0.0149(18) 0.0108(17)
    O3 0.0414(17) 0.0526(19) 0.0376(16) -0.0095(14) 0.0118(14) -0.0159(14)
    O4 0.0359(19) 0.131(4) 0.053(2) -0.016(2) 0.0016(16) -0.033(2)
    N2 0.0305(18) 0.0401(19) 0.0190(16) -0.0025(14) 0.0016(13) -0.0018(13)
    N1 0.0345(18) 0.0347(18) 0.0237(16) -0.0047(15) 0.0045(14) 0.0007(14)
    N3 0.0342(19) 0.045(2) 0.0221(17) -0.0042(15) 0.0037(14) 0.0011(14)
    C1 0.042(3) 0.040(2) 0.034(2) -0.0089(19) 0.0054(19) 0.0005(19)
    C2 0.031(2) 0.033(2) 0.0274(19) -0.0024(17) 0.0079(16) 0.0009(16)
    C3 0.036(2) 0.035(2) 0.0247(19) 0.0021(18) 0.0091(16) 0.0038(16)
    C4 0.027(2) 0.048(3) 0.025(2) 0.0016(18) -0.0008(16) 0.0034(18)
    C5 0.036(2) 0.035(2) 0.036(2) -0.0087(18) 0.0074(18) -0.0048(18)
    C6 0.030(2) 0.029(2) 0.0262(19) 0.0001(16) 0.0088(16) -0.0032(15)
    C7 0.028(2) 0.037(2) 0.0257(19) -0.0011(17) 0.0069(16) 0.0021(16)
    C8 0.058(3) 0.081(4) 0.047(3) -0.010(3) 0.019(2) 0.014(3)
    C9 0.068(3) 0.041(3) 0.051(3) -0.003(2) -0.004(2) -0.007(2)
    C10 0.041(2) 0.027(2) 0.026(2) 0.0022(17) 0.0070(17) 0.0051(16)
    C11 0.050(3) 0.046(3) 0.040(2) 0.006(2) 0.017(2) -0.005(2)
    C13 0.035(2) 0.063(3) 0.045(3) 0.004(2) 0.008(2) -0.002(2)
    C14 0.034(2) 0.040(2) 0.030(2) -0.0005(18) 0.0079(17) 0.0005(17)
    C15 0.032(2) 0.035(2) 0.029(2) 0.0008(17) 0.0090(17) 0.0001(16)
    C16 0.039(3) 0.051(3) 0.026(2) -0.006(2) 0.0060(19) 0.0020(18)
    C18 0.045(3) 0.053(3) 0.030(2) -0.022(2) 0.0032(19) -0.0019(19)
    C19 0.047(3) 0.056(3) 0.032(2) -0.017(2) 0.008(2) 0.003(2)
    C17 0.032(2) 0.041(2) 0.0226(19) -0.0068(17) 0.0039(16) 0.0017(17)
    C20 0.032(2) 0.037(2) 0.0217(19) 0.0009(17) 0.0030(16) 0.0003(16)
    C25 0.034(2) 0.059(3) 0.025(2) 0.005(2) 0.0097(17) -0.0044(18)
    C21 0.032(2) 0.091(4) 0.029(2) -0.012(2) 0.0069(19) 0.002(2)
    C22 0.039(3) 0.083(4) 0.021(2) -0.011(2) 0.0096(18) 0.001(2)
    C23 0.031(2) 0.034(2) 0.0217(18) 0.0015(17) 0.0008(15) 0.0006(16)
    C24 0.030(2) 0.068(3) 0.028(2) 0.000(2) 0.0059(17) -0.007(2)
    C27 0.035(2) 0.063(3) 0.024(2) 0.003(2) 0.0081(17) -0.0039(19)
    C26 0.036(2) 0.050(3) 0.025(2) -0.0019(19) 0.0077(17) 0.0018(17)
    C28 0.043(3) 0.052(3) 0.020(2) 0.002(2) 0.0039(18) -0.0032(17)
    N4 0.0306(18) 0.0365(19) 0.0209(15) 0.0005(14) 0.0029(13) -0.0005(13)
    O1W 0.238(9) 0.309(11) 0.153(6) -0.097(8) 0.092(6) -0.052(7)
    C12 0.042(3) 0.075(4) 0.054(3) 0.017(3) 0.017(2) -0.010(3)
_geom_special_details
;
 All esds (except the esd in the dihedral angle between two l.s. planes)
 are estimated using the full covariance matrix.  The cell esds are taken
 into account individually in the estimation of esds in distances, angles
 and torsion angles; correlations between esds in cell parameters are only
 used when they are defined by crystal symmetry.  An approximate (isotropic)
 treatment of cell esds is used for estimating esds involving l.s. planes.
;
loop_
    _geom_bond_atom_site_label_1
    _geom_bond_atom_site_label_2
    _geom_bond_site_symmetry_2
    _geom_bond_distance
    _geom_bond_publ_flag
    Zn O3 3_656 1.932(3) ?
    Zn O1 . 1.959(3) ?
    Zn N1 . 2.031(3) ?
    Zn N3 . 2.032(3) ?
    Si C8 . 1.862(5) ?
    Si C9 . 1.868(5) ?
    Si C6 . 1.872(4) ?
    Si C10 . 1.875(4) ?
    O1 C1 . 1.271(5) ?
    O2 C1 . 1.231(5) ?
    O3 C16 . 1.276(5) ?
    O3 Zn 3_656 1.932(3) ?
    O4 C16 . 1.212(5) ?
    N2 C17 . 1.324(5) ?
    N2 C19 . 1.375(5) ?
    N2 C20 . 1.432(4) ?
    N1 C17 . 1.316(5) ?
    N1 C18 . 1.363(5) ?
    N3 C26 . 1.322(5) ?
    N3 C28 . 1.375(5) ?
    C1 C2 . 1.495(5) ?
    C2 C3 . 1.385(5) ?
    C2 C7 . 1.394(5) ?
    C3 C4 . 1.381(5) ?
    C3 H3 . 0.9300 ?
    C4 C5 . 1.386(5) ?
    C4 H4 . 0.9300 ?
    C5 C6 . 1.403(5) ?
    C5 H5 . 0.9300 ?
    C6 C7 . 1.396(5) ?
    C7 H7 . 0.9300 ?
    C8 H8A . 0.9600 ?
    C8 H8B . 0.9600 ?
    C8 H8C . 0.9600 ?
    C9 H9A . 0.9600 ?
    C9 H9B . 0.9600 ?
    C9 H9C . 0.9600 ?
    C10 C15 . 1.395(5) ?
    C10 C11 . 1.398(6) ?
    C11 C12 . 1.384(6) ?
    C11 H11 . 0.9300 ?
    C13 C12 . 1.374(6) ?
    C13 C14 . 1.375(6) ?
    C13 H13 . 0.9300 ?
    C14 C15 . 1.397(5) ?
    C14 C16 . 1.522(6) ?
    C15 H15 . 0.9300 ?
    C18 C19 . 1.342(5) ?
    C18 H18 . 0.9300 ?
    C19 H19 . 0.9300 ?
    C17 H17 . 0.9300 ?
    C20 C25 . 1.367(5) ?
    C20 C21 . 1.380(5) ?
    C25 C24 . 1.386(5) ?
    C25 H25 . 0.9300 ?
    C21 C22 . 1.380(6) ?
    C21 H21 . 0.9300 ?
    C22 C23 . 1.368(6) ?
    C22 H22 . 0.9300 ?
    C23 C24 . 1.372(5) ?
    C23 N4 1_656 1.436(4) ?
    C24 H24 . 0.9300 ?
    C27 C28 . 1.339(5) ?
    C27 N4 . 1.380(5) ?
    C27 H27 . 0.9300 ?
    C26 N4 . 1.343(5) ?
    C26 H26 . 0.9300 ?
    C28 H28 . 0.9300 ?
    N4 C23 1_454 1.436(4) ?
    O1W H1WA . 0.7791 ?
    O1W H1WB . 0.7946 ?
    C12 H12 . 0.9300 ?
loop_
    _geom_angle_atom_site_label_1
    _geom_angle_atom_site_label_2
    _geom_angle_atom_site_label_3
    _geom_angle_site_symmetry_1
    _geom_angle_site_symmetry_3
    _geom_angle
    _geom_angle_publ_flag
    O3 Zn O1 3_656 . 125.92(13) ?
    O3 Zn N1 3_656 . 115.69(13) ?
    O1 Zn N1 . . 96.91(12) ?
    O3 Zn N3 3_656 . 93.61(13) ?
    O1 Zn N3 . . 120.70(13) ?
    N1 Zn N3 . . 103.17(13) ?
    C8 Si C9 . . 109.8(3) ?
    C8 Si C6 . . 109.0(2) ?
    C9 Si C6 . . 109.04(19) ?
    C8 Si C10 . . 111.2(2) ?
    C9 Si C10 . . 108.8(2) ?
    C6 Si C10 . . 108.99(17) ?
    C1 O1 Zn . . 111.1(3) ?
    C16 O3 Zn . 3_656 123.1(3) ?
    C17 N2 C19 . . 107.0(3) ?
    C17 N2 C20 . . 126.3(3) ?
    C19 N2 C20 . . 126.6(3) ?
    C17 N1 C18 . . 104.9(3) ?
    C17 N1 Zn . . 122.3(3) ?
    C18 N1 Zn . . 132.8(3) ?
    C26 N3 C28 . . 104.7(3) ?
    C26 N3 Zn . . 119.2(3) ?
    C28 N3 Zn . . 132.0(3) ?
    O2 C1 O1 . . 122.4(4) ?
    O2 C1 C2 . . 120.8(4) ?
    O1 C1 C2 . . 116.7(3) ?
    C3 C2 C7 . . 118.9(3) ?
    C3 C2 C1 . . 121.1(3) ?
    C7 C2 C1 . . 120.0(3) ?
    C4 C3 C2 . . 120.7(4) ?
    C4 C3 H3 . . 119.6 ?
    C2 C3 H3 . . 119.6 ?
    C3 C4 C5 . . 119.4(4) ?
    C3 C4 H4 . . 120.3 ?
    C5 C4 H4 . . 120.3 ?
    C4 C5 C6 . . 122.1(4) ?
    C4 C5 H5 . . 118.9 ?
    C6 C5 H5 . . 118.9 ?
    C7 C6 C5 . . 116.6(3) ?
    C7 C6 Si . . 123.5(3) ?
    C5 C6 Si . . 120.0(3) ?
    C2 C7 C6 . . 122.3(3) ?
    C2 C7 H7 . . 118.9 ?
    C6 C7 H7 . . 118.9 ?
    Si C8 H8A . . 109.5 ?
    Si C8 H8B . . 109.5 ?
    H8A C8 H8B . . 109.5 ?
    Si C8 H8C . . 109.5 ?
    H8A C8 H8C . . 109.5 ?
    H8B C8 H8C . . 109.5 ?
    Si C9 H9A . . 109.5 ?
    Si C9 H9B . . 109.5 ?
    H9A C9 H9B . . 109.5 ?
    Si C9 H9C . . 109.5 ?
    H9A C9 H9C . . 109.5 ?
    H9B C9 H9C . . 109.5 ?
    C15 C10 C11 . . 116.4(4) ?
    C15 C10 Si . . 122.7(3) ?
    C11 C10 Si . . 121.0(3) ?
    C12 C11 C10 . . 122.2(4) ?
    C12 C11 H11 . . 118.9 ?
    C10 C11 H11 . . 118.9 ?
    C12 C13 C14 . . 121.5(4) ?
    C12 C13 H13 . . 119.3 ?
    C14 C13 H13 . . 119.3 ?
    C13 C14 C15 . . 118.4(4) ?
    C13 C14 C16 . . 120.4(4) ?
    C15 C14 C16 . . 121.2(4) ?
    C10 C15 C14 . . 122.4(4) ?
    C10 C15 H15 . . 118.8 ?
    C14 C15 H15 . . 118.8 ?
    O4 C16 O3 . . 125.0(4) ?
    O4 C16 C14 . . 120.1(4) ?
    O3 C16 C14 . . 114.9(4) ?
    C19 C18 N1 . . 110.4(4) ?
    C19 C18 H18 . . 124.8 ?
    N1 C18 H18 . . 124.8 ?
    C18 C19 N2 . . 105.6(4) ?
    C18 C19 H19 . . 127.2 ?
    N2 C19 H19 . . 127.2 ?
    N1 C17 N2 . . 112.0(3) ?
    N1 C17 H17 . . 124.0 ?
    N2 C17 H17 . . 124.0 ?
    C25 C20 C21 . . 119.6(4) ?
    C25 C20 N2 . . 119.3(3) ?
    C21 C20 N2 . . 121.1(4) ?
    C20 C25 C24 . . 120.4(4) ?
    C20 C25 H25 . . 119.8 ?
    C24 C25 H25 . . 119.8 ?
    C22 C21 C20 . . 120.0(4) ?
    C22 C21 H21 . . 120.0 ?
    C20 C21 H21 . . 120.0 ?
    C23 C22 C21 . . 120.1(4) ?
    C23 C22 H22 . . 119.9 ?
    C21 C22 H22 . . 119.9 ?
    C24 C23 C22 . . 120.1(3) ?
    C24 C23 N4 . 1_656 120.0(3) ?
    C22 C23 N4 . 1_656 119.9(3) ?
    C23 C24 C25 . . 119.7(4) ?
    C23 C24 H24 . . 120.1 ?
    C25 C24 H24 . . 120.1 ?
    C28 C27 N4 . . 106.3(4) ?
    C28 C27 H27 . . 126.8 ?
    N4 C27 H27 . . 126.8 ?
    N3 C26 N4 . . 112.0(4) ?
    N3 C26 H26 . . 124.0 ?
    N4 C26 H26 . . 124.0 ?
    C27 C28 N3 . . 110.5(4) ?
    C27 C28 H28 . . 124.7 ?
    N3 C28 H28 . . 124.7 ?
    C26 N4 C27 . . 106.4(3) ?
    C26 N4 C23 . 1_454 125.3(3) ?
    C27 N4 C23 . 1_454 128.1(3) ?
    H1WA O1W H1WB . . 122.0 ?
    C13 C12 C11 . . 119.2(4) ?
    C13 C12 H12 . . 120.4 ?
    C11 C12 H12 . . 120.4 ?
loop_
    _geom_torsion_atom_site_label_1
    _geom_torsion_atom_site_label_2
    _geom_torsion_atom_site_label_3
    _geom_torsion_atom_site_label_4
    _geom_torsion_site_symmetry_1
    _geom_torsion_site_symmetry_2
    _geom_torsion_site_symmetry_3
    _geom_torsion_site_symmetry_4
    _geom_torsion
    _geom_torsion_publ_flag
    O3 Zn O1 C1 3_656 . . . 64.2(3) ?
    N1 Zn O1 C1 . . . . -166.9(3) ?
    N3 Zn O1 C1 . . . . -57.1(3) ?
    O3 Zn N1 C17 3_656 . . . 129.7(3) ?
    O1 Zn N1 C17 . . . . -5.8(3) ?
    N3 Zn N1 C17 . . . . -129.6(3) ?
    O3 Zn N1 C18 3_656 . . . -51.9(4) ?
    O1 Zn N1 C18 . . . . 172.6(4) ?
    N3 Zn N1 C18 . . . . 48.7(4) ?
    O3 Zn N3 C26 3_656 . . . -36.1(3) ?
    O1 Zn N3 C26 . . . . 100.1(3) ?
    N1 Zn N3 C26 . . . . -153.5(3) ?
    O3 Zn N3 C28 3_656 . . . 117.6(4) ?
    O1 Zn N3 C28 . . . . -106.3(4) ?
    N1 Zn N3 C28 . . . . 0.2(4) ?
    Zn O1 C1 O2 . . . . -2.0(6) ?
    Zn O1 C1 C2 . . . . 176.0(3) ?
    O2 C1 C2 C3 . . . . -166.5(4) ?
    O1 C1 C2 C3 . . . . 15.5(6) ?
    O2 C1 C2 C7 . . . . 16.5(6) ?
    O1 C1 C2 C7 . . . . -161.5(4) ?
    C7 C2 C3 C4 . . . . 0.1(6) ?
    C1 C2 C3 C4 . . . . -177.0(4) ?
    C2 C3 C4 C5 . . . . 1.2(6) ?
    C3 C4 C5 C6 . . . . -1.0(6) ?
    C4 C5 C6 C7 . . . . -0.5(6) ?
    C4 C5 C6 Si . . . . -179.7(3) ?
    C8 Si C6 C7 . . . . -104.7(3) ?
    C9 Si C6 C7 . . . . 135.5(3) ?
    C10 Si C6 C7 . . . . 16.9(4) ?
    C8 Si C6 C5 . . . . 74.5(4) ?
    C9 Si C6 C5 . . . . -45.3(4) ?
    C10 Si C6 C5 . . . . -164.0(3) ?
    C3 C2 C7 C6 . . . . -1.6(6) ?
    C1 C2 C7 C6 . . . . 175.5(4) ?
    C5 C6 C7 C2 . . . . 1.8(5) ?
    Si C6 C7 C2 . . . . -179.0(3) ?
    C8 Si C10 C15 . . . . 35.2(4) ?
    C9 Si C10 C15 . . . . 156.2(3) ?
    C6 Si C10 C15 . . . . -85.0(3) ?
    C8 Si C10 C11 . . . . -145.2(4) ?
    C9 Si C10 C11 . . . . -24.2(4) ?
    C6 Si C10 C11 . . . . 94.6(4) ?
    C15 C10 C11 C12 . . . . -0.9(6) ?
    Si C10 C11 C12 . . . . 179.5(4) ?
    C12 C13 C14 C15 . . . . -0.5(7) ?
    C12 C13 C14 C16 . . . . 176.4(4) ?
    C11 C10 C15 C14 . . . . 0.6(6) ?
    Si C10 C15 C14 . . . . -179.8(3) ?
    C13 C14 C15 C10 . . . . 0.1(6) ?
    C16 C14 C15 C10 . . . . -176.8(4) ?
    Zn O3 C16 O4 3_656 . . . -12.7(6) ?
    Zn O3 C16 C14 3_656 . . . 167.1(3) ?
    C13 C14 C16 O4 . . . . -9.6(7) ?
    C15 C14 C16 O4 . . . . 167.2(4) ?
    C13 C14 C16 O3 . . . . 170.6(4) ?
    C15 C14 C16 O3 . . . . -12.6(6) ?
    C17 N1 C18 C19 . . . . -0.3(5) ?
    Zn N1 C18 C19 . . . . -178.9(3) ?
    N1 C18 C19 N2 . . . . 0.2(5) ?
    C17 N2 C19 C18 . . . . -0.1(5) ?
    C20 N2 C19 C18 . . . . -178.1(4) ?
    C18 N1 C17 N2 . . . . 0.2(5) ?
    Zn N1 C17 N2 . . . . 179.0(3) ?
    C19 N2 C17 N1 . . . . -0.1(5) ?
    C20 N2 C17 N1 . . . . 177.9(4) ?
    C17 N2 C20 C25 . . . . -36.5(6) ?
    C19 N2 C20 C25 . . . . 141.1(4) ?
    C17 N2 C20 C21 . . . . 144.3(4) ?
    C19 N2 C20 C21 . . . . -38.0(6) ?
    C21 C20 C25 C24 . . . . 1.3(7) ?
    N2 C20 C25 C24 . . . . -177.9(4) ?
    C25 C20 C21 C22 . . . . -1.9(7) ?
    N2 C20 C21 C22 . . . . 177.3(4) ?
    C20 C21 C22 C23 . . . . 0.2(7) ?
    C21 C22 C23 C24 . . . . 2.0(7) ?
    C21 C22 C23 N4 . . . 1_656 -177.7(4) ?
    C22 C23 C24 C25 . . . . -2.6(6) ?
    N4 C23 C24 C25 1_656 . . . 177.2(4) ?
    C20 C25 C24 C23 . . . . 0.9(7) ?
    C28 N3 C26 N4 . . . . -0.3(5) ?
    Zn N3 C26 N4 . . . . 159.8(3) ?
    N4 C27 C28 N3 . . . . -0.4(5) ?
    C26 N3 C28 C27 . . . . 0.4(5) ?
    Zn N3 C28 C27 . . . . -156.0(3) ?
    N3 C26 N4 C27 . . . . 0.1(5) ?
    N3 C26 N4 C23 . . . 1_454 -176.5(3) ?
    C28 C27 N4 C26 . . . . 0.2(5) ?
    C28 C27 N4 C23 . . . 1_454 176.7(4) ?
    C14 C13 C12 C11 . . . . 0.3(8) ?
    C10 C11 C12 C13 . . . . 0.5(7) ?
loop_
    _geom_hbond_atom_site_label_D
    _geom_hbond_atom_site_label_H
    _geom_hbond_atom_site_label_A
    _geom_hbond_site_symmetry_A
    _geom_hbond_distance_DH
    _geom_hbond_distance_HA
    _geom_hbond_distance_DA
    _geom_hbond_angle_DHA
    O1W H1WB O2 3_656 0.79 1.90 2.696(8) 178.3
    O1W H1WA O2 . 0.78 2.08 2.852(8) 171.2
_iucr_refine_instructions_details
;
TITL I in P21/c
CELL  0.71073   9.4480  23.9590  12.3083   90.000  110.029   90.000
ZERR     4.00   0.0011   0.0030   0.0013    0.000    0.002    0.000
LATT   1
SYMM  - X, 1/2 + Y, 1/2 - Z
SFAC  C    N    O    SI   ZN   H
UNIT  112  16   20   4    4    104
MERG   2
FMAP   2
PLAN   20
SIZE     0.05   0.10   0.15
ACTA
BOND   $H
CONF
L.S.  10
WGHT    0.068200    0.356600
FVAR       0.35183
ZN    5    0.550417   -0.072652    0.851165    11.00000    0.03373    0.03939 =
         0.02047   -0.00122    0.00092   -0.00830
SI    4    0.777595    0.226344    0.673595    11.00000    0.03760    0.03015 =
         0.02756    0.00098    0.00578   -0.00402
O1    3    0.698525   -0.012048    0.892992    11.00000    0.05563    0.04263 =
         0.03844    0.00769    0.01129   -0.01643
O2    3    0.587716    0.011723    0.711673    11.00000    0.07926    0.06906 =
         0.04425    0.01055   -0.01475   -0.03773
O3    3    0.463098    0.130548    0.261110    11.00000    0.04086    0.05253 =
         0.03809   -0.01571    0.01207   -0.00904
O4    3    0.220626    0.134661    0.236053    11.00000    0.03555    0.13056 =
         0.05345   -0.03299    0.00129   -0.01599
N2    2    0.688838   -0.101545    1.202947    11.00000    0.03030    0.04063 =
         0.01863   -0.00167    0.00123   -0.00260
N1    2    0.582931   -0.099344    1.014574    11.00000    0.03479    0.03476 =
         0.02367    0.00072    0.00458   -0.00464
N3    2    0.326184   -0.055815    0.787700    11.00000    0.03404    0.04510 =
         0.02222    0.00091    0.00347   -0.00399
C1    1    0.682701    0.020193    0.807573    11.00000    0.04255    0.03953 =
         0.03334    0.00000    0.00518   -0.00875
C2    1    0.781845    0.070528    0.829633    11.00000    0.03041    0.03268 =
         0.02747    0.00087    0.00815   -0.00275
C3    1    0.908037    0.074697    0.928426    11.00000    0.03570    0.03465 =
         0.02464    0.00379    0.00913    0.00223
C4    1    0.995265    0.122449    0.950711    11.00000    0.02692    0.04890 =
         0.02417    0.00320   -0.00132    0.00148
C5    1    0.953714    0.166981    0.874484    11.00000    0.03564    0.03506 =
         0.03572   -0.00488    0.00690   -0.00891
C6    1    0.826714    0.164911    0.773539    11.00000    0.02985    0.02881 =
         0.02621   -0.00326    0.00876    0.00017
C7    1    0.743727    0.115319    0.752835    11.00000    0.02722    0.03615 =
         0.02566    0.00228    0.00716   -0.00112
C8    1    0.909957    0.229518    0.592299    11.00000    0.05785    0.08376 =
         0.04677    0.01164    0.01955   -0.01318
C9    1    0.793072    0.291429    0.760628    11.00000    0.06792    0.04195 =
         0.05098   -0.00700   -0.00339   -0.00392
AFIX  33
H9A   6    0.723831    0.289578    0.802231    11.00000   -1.50000
H9B   6    0.769384    0.323164    0.709953    11.00000   -1.50000
H9C   6    0.893951    0.294976    0.814405    11.00000   -1.50000
AFIX   0
C10   1    0.578189    0.218855    0.573163    11.00000    0.04166    0.02717 =
         0.02607    0.00526    0.00705    0.00215
C11   1    0.459239    0.244069    0.598060    11.00000    0.04908    0.04652 =
         0.03951   -0.00524    0.01626    0.00643
C13   1    0.279133    0.209075    0.425281    11.00000    0.03481    0.06270 =
         0.04465   -0.00178    0.00762    0.00430
AFIX  43
H13   6    0.179690    0.206102    0.376065    11.00000   -1.20000
AFIX   0
C14   1    0.390470    0.182847    0.396292    11.00000    0.03364    0.03985 =
         0.02963    0.00071    0.00759   -0.00039
C15   1    0.539455    0.188071    0.471050    11.00000    0.03229    0.03468 =
         0.02871   -0.00009    0.00933    0.00034
C16   1    0.350703    0.146499    0.288430    11.00000    0.03957    0.05113 =
         0.02579    0.00211    0.00605   -0.00646
C18   1    0.509880   -0.137496    1.058823    11.00000    0.04671    0.05298 =
         0.02881   -0.00161    0.00311   -0.02186
C19   1    0.572772   -0.139736    1.174479    11.00000    0.04661    0.05527 =
         0.03190    0.00263    0.00652   -0.01643
C17   1    0.689768   -0.078863    1.105266    11.00000    0.03217    0.04098 =
         0.02327    0.00144    0.00409   -0.00769
C20   1    0.792244   -0.089971    1.316508    11.00000    0.03264    0.03668 =
         0.02176    0.00019    0.00308    0.00113
C25   1    0.940264   -0.080021    1.331174    11.00000    0.03325    0.05749 =
         0.02518   -0.00472    0.00879    0.00467
C21   1    0.745699   -0.089368    1.410946    11.00000    0.03092    0.09277 =
         0.02951    0.00208    0.00741   -0.01240
C22   1    0.848427   -0.080382    1.520226    11.00000    0.03925    0.08477 =
         0.02126    0.00102    0.00945   -0.01120
C23   1    0.997095   -0.071863    1.535087    11.00000    0.03056    0.03335 =
         0.02191    0.00039    0.00077    0.00121
C24   1    1.043897   -0.070351    1.440948    11.00000    0.03092    0.06723 =
         0.02714   -0.00710    0.00636    0.00211
C27   1    0.080440   -0.065412    0.753563    11.00000    0.03394    0.06454 =
         0.02489   -0.00468    0.00780    0.00310
C26   1    0.254160   -0.058618    0.674665    11.00000    0.03529    0.04832 =
         0.02515    0.00098    0.00722   -0.00116
C28   1    0.214853   -0.059749    0.835715    11.00000    0.04325    0.05273 =
         0.01871   -0.00259    0.00313    0.00259
N4    2    0.104783   -0.064595    0.649174    11.00000    0.03079    0.03635 =
         0.02073   -0.00035    0.00318    0.00026
O1W   3    0.429611   -0.045607    0.502070    11.00000    0.23972    0.30065 =
         0.15585   -0.05297    0.09519   -0.10235
AFIX   3
H1WA  6    0.480101   -0.025177    0.558490    11.00000   -1.20000
H1WB  6    0.432111   -0.031087    0.439750    11.00000   -1.20000
AFIX   0
C12   1    0.311247    0.239560    0.525178    11.00000    0.04189    0.07553 =
         0.05398   -0.01030    0.01672    0.01761
AFIX  43
H12   6    0.234471    0.256972    0.543651    11.00000   -1.20000
AFIX   0
H4    6    1.075175    0.125647    1.016287    11.00000    0.03812
H7    6    0.653846    0.113074    0.680251    11.00000    0.03056
H28   6    0.237770   -0.062033    0.910350    11.00000    0.03020
H26   6    0.307171   -0.060100    0.613246    11.00000    0.03140
H15   6    0.614705    0.170340    0.447761    11.00000    0.03540
H3    6    0.935337    0.044693    0.980225    11.00000    0.03185
H5    6    1.017851    0.199414    0.891131    11.00000    0.03039
H25   6    0.976718   -0.079621    1.262379    11.00000    0.05506
H17   6    0.754640   -0.053823    1.102961    11.00000    0.03709
H11   6    0.484097    0.263669    0.666461    11.00000    0.04094
H27   6   -0.003775   -0.068565    0.753276    11.00000    0.04626
H19   6    0.550827   -0.166438    1.231729    11.00000    0.06532
H24   6    1.154256   -0.067205    1.450433    11.00000    0.05102
H22   6    0.822937   -0.079640    1.578173    11.00000    0.07666
H21   6    0.651714   -0.094353    1.405145    11.00000    0.04687
H18   6    0.428714   -0.158405    1.003292    11.00000    0.07782
H8B   6    0.905504    0.199004    0.542108    11.00000    0.07553
H8A   6    1.001185    0.236211    0.636726    11.00000    0.07203
H8C   6    0.899992    0.261757    0.539958    11.00000    0.08430
HKLF    4  1.0 -1.00  0.00  0.00  0.00  1.00  0.00  0.00  0.00 -1.00
REM  test in P21/c
REM R1 =  0.0525 for   3694 Fo > 4sig(Fo)  and  0.0976 for all   5881 data
REM    428 parameters refined using      0 restraints
END
WGHT      0.0714      0.4200
REM Highest difference peak  0.674,  deepest hole -0.740,  1-sigma level  0.088
Q1    1   0.6897 -0.0013  0.6998  11.00000  0.05    0.43
Q2    1   0.4898 -0.0419  0.7958  11.00000  0.05    0.35
Q3    1   0.6920  0.2209  0.5967  11.00000  0.05    0.33
Q4    1   0.7382  0.0493  0.8183  11.00000  0.05    0.32
Q5    1   1.0425 -0.0662  1.5876  11.00000  0.05    0.31
Q6    1   0.9984 -0.1077  1.3796  11.00000  0.05    0.31
Q7    1   0.8480 -0.0693  1.3148  11.00000  0.05    0.30
Q8    1   0.8299  0.2713  0.7100  11.00000  0.05    0.30
Q9    1   0.5199 -0.0373  0.8850  11.00000  0.05    0.29
Q10   1   0.8735  0.1666  0.8283  11.00000  0.05    0.29
Q11   1   0.8456  0.0791  0.8673  11.00000  0.05    0.29
Q12   1   0.8051  0.1917  0.7252  11.00000  0.05    0.28
Q13   1   0.6028 -0.0966  0.9394  11.00000  0.05    0.28
Q14   1   0.9573  0.1411  0.9168  11.00000  0.05    0.28
Q15   1   0.2939 -0.0402  0.7477  11.00000  0.05    0.28
Q16   1   0.2120  0.2397  0.5710  11.00000  0.05    0.28
Q17   1   1.1509  0.1075  1.0072  11.00000  0.05    0.28
Q18   1   1.0820  0.2145  0.6772  11.00000  0.05    0.27
Q19   1   0.8373  0.2185  0.6219  11.00000  0.05    0.27
Q20   1   0.7354 -0.0174  0.8630  11.00000  0.05    0.27
;
data_global
_journal_date_recd_electronic     2012-03-26
_journal_date_accepted     2012-05-02
_journal_name_full     'Acta Crystallographica, Section E'
_journal_year     2012
_journal_volume     68
_journal_issue      7
_journal_page_first     m865
_journal_page_last     m866
_journal_paper_category     QM
_journal_paper_doi     10.1107/S1600536812019642
_journal_coeditor_code     DS2187
_publ_contact_author_name     'Huang Guohui'
_publ_contact_author_address
;
Key Laboratory of Special Functional Aggregated Materials
Ministry of Education
School of Chemistry and Chemcail Engineering
Shandong University
Jinan 250100
People's Republic of China
;
_publ_contact_author_email     'nick878@163.com'
_publ_contact_author_fax     ?
_publ_contact_author_phone     '15615247866'
_publ_section_title
;\
Poly[[[\m-3,3'-(dimethylsilanediyl)dibenzoato][\m-1,1'-(1,4-phenylene)di-\
1<i>H</i>-imidazole]zinc] monohydrate]
;
loop_
    _publ_author_name
    _publ_author_footnote
    _publ_author_address
    'Huang, Guohui' .
;
Key Laboratory of Special Functional Aggregated Materials
Ministry of Education
School of Chemistry and Chemcail Engineering
Shandong University
Jinan 250100
People's Republic of China
;
    'Bei, Yiling' .
;
Key Laboratory of Special Functional Aggregated Materials
Ministry of Education
School of Chemistry and Chemcail Engineering
Shandong University
Jinan 250100
People's Republic of China
;
