# Supplementary material for: Poly[[[μ-3,3′-(dimethyl­silanedi­yl)dibenzoato][μ-1,1′-(1,4-phenyl­ene)di-1H-imidazole]­zinc] monohydrate]
Source: Acta Crystallogr Sect E Struct Rep Online. 2012 Jun 2;68(Pt 7):m865–6. doi: 10.1107/S1600536812019642 (PMC3393147; doi:10.1107/S1600536812019642)
Supplement: Supplementary file 2 [file e-68-0m865-Isup2.hkl]

# 
# h,k,l, Fc-squared, Fo-squared, sigma(Fo-squared) and status flag 
# 
data_test 
_shelx_title ' test in P21/c' 
_shelx_refln_list_code          4 
_shelx_F_calc_maximum      285.93 
_exptl_crystal_F_000      1220.00 
_reflns_d_resolution_high  0.7695 
 
loop_ 
 _symmetry_equiv_pos_as_xyz 
 'x, y, z' 
 '-x, y+1/2, -z+1/2' 
 '-x, -y, -z' 
 'x, -y-1/2, z-1/2' 
 
_cell_length_a     9.4480 
_cell_length_b    23.9590 
_cell_length_c    12.3083 
_cell_angle_alpha  90.000 
_cell_angle_beta  110.029 
_cell_angle_gamma  90.000 
 
_shelx_F_squared_multiplier     1.000 
 
loop_ 
 _refln_index_h 
 _refln_index_k 
 _refln_index_l 
 _refln_F_squared_calc 
 _refln_F_squared_meas 
 _refln_F_squared_sigma 
 _refln_observed_status 
   1   0   0    25601.99    21657.13    472.92 o 
   2   0   0      638.87      332.69     31.46 o 
   3   0   0     1284.17     1293.93     45.79 o 
   4   0   0    12762.39    12560.88    232.17 o 
   5   0   0      214.86      245.13     29.91 o 
   6   0   0     3014.70     2828.39    159.03 o 
   7   0   0      173.31      191.37     35.08 o 
   8   0   0     2818.02     2820.84    169.42 o 
   9   0   0     3489.04     3441.83    199.66 o 
  10   0   0      150.20       65.02     65.66 o 
  11   0   0       26.72      -28.30     57.50 o 
   1   1   0       87.93        4.84      7.04 o 
   2   1   0    28328.88    29546.88    463.40 o 
   3   1   0     1386.66     1367.31     39.46 o 
   4   1   0      634.21      659.08     26.93 o 
   5   1   0       95.45      100.44     16.73 o 
   6   1   0     3765.94     3336.37    116.50 o 
   7   1   0     1067.73      974.66     73.32 o 
   8   1   0       57.95       13.55     29.30 o 
   9   1   0       16.49       19.22     38.25 o 
  10   1   0       40.73       31.43     44.76 o 
  11   1   0        0.23        9.18     47.29 o 
   0   2   0    20656.20    16217.78    356.22 o 
   1   2   0      735.40      340.31     18.36 o 
   2   2   0     1387.12     1085.04     30.98 o 
   3   2   0     1838.14     2418.79     55.90 o 
   4   2   0       80.19       47.89     15.51 o 
   5   2   0     1131.45     1175.15     38.66 o 
   6   2   0        5.93       25.53     15.69 o 
   7   2   0      979.23     1019.71     53.83 o 
   8   2   0      536.67      580.03     93.04 o 
   9   2   0      224.22      267.93     79.98 o 
  10   2   0       89.93       58.63     43.60 o 
  11   2   0       70.73       -5.76     85.07 o 
   1   3   0     5342.48     5966.15    158.46 o 
   2   3   0     4220.81     5260.87     87.44 o 
   3   3   0     2776.77     3565.41     72.40 o 
   4   3   0    19232.46    20325.85    289.53 o 
   5   3   0     5920.81     5557.60     94.86 o 
   6   3   0     1368.31     1328.53     45.60 o 
   7   3   0     2044.55     2095.40     74.82 o 
   8   3   0      527.74      524.61     60.57 o 
   9   3   0        7.29        5.39     33.68 o 
  10   3   0      136.39       50.34     45.86 o 
  11   3   0       44.28       95.92     50.90 o 
   0   4   0     7783.89     8719.44    211.96 o 
   1   4   0       16.99       -3.10      8.41 o 
   2   4   0     5308.27     6163.02    100.75 o 
   3   4   0      695.22      826.20     33.44 o 
   4   4   0      630.96      721.03     50.22 o 
   5   4   0      336.56      345.20     30.62 o 
   6   4   0       58.93       59.48     17.66 o 
   7   4   0       94.41       46.03     22.58 o 
   8   4   0        7.50       -9.99     30.92 o 
   9   4   0        3.69      -22.96     35.17 o 
  10   4   0      143.80      132.06     49.50 o 
  11   4   0       86.79       68.64     51.16 o 
   1   5   0    11686.41    11170.00    159.12 o 
   2   5   0     1417.51     1965.27     48.31 o 
   3   5   0      180.82      216.61     20.84 o 
   4   5   0      645.83      666.48     35.43 o 
   5   5   0      274.78      255.25     28.17 o 
   6   5   0     4113.35     3739.72     98.00 o 
   7   5   0     3092.98     2945.47     91.14 o 
   8   5   0      737.41      705.93     52.54 o 
   9   5   0      230.19      205.90     74.64 o 
  10   5   0      300.63      302.27     59.75 o 
  11   5   0       32.48      -12.36     47.61 o 
   0   6   0    81755.71    80821.73   1226.31 o 
   1   6   0     1050.55     1148.88     34.95 o 
   2   6   0      320.87      343.52     23.09 o 
   3   6   0     2238.95     2214.48     57.93 o 
   4   6   0     3537.21     4068.91     91.09 o 
   5   6   0      131.43      123.38     24.52 o 
   6   6   0     1889.03     1936.41     68.80 o 
   7   6   0      110.64       82.42     26.16 o 
   8   6   0      735.70      654.76     55.89 o 
   9   6   0     2214.66     2134.89    133.84 o 
  10   6   0      168.84      166.92     59.80 o 
  11   6   0       50.97       -7.15     50.01 o 
   1   7   0    11966.72    10961.61    163.77 o 
   2   7   0     1482.32     1300.69     50.03 o 
   3   7   0     1941.86     1926.57     55.18 o 
   4   7   0      296.41      338.55     28.27 o 
   5   7   0      411.91      473.31     37.00 o 
   6   7   0      567.82      701.73     46.28 o 
   7   7   0     1454.38     1315.02     64.66 o 
   8   7   0       15.23       12.45     24.81 o 
   9   7   0      105.55       74.42     41.58 o 
  10   7   0       45.64       22.54     43.70 o 
  11   7   0       13.00      -49.73     67.61 o 
   0   8   0    17079.43    15447.56    270.52 o 
   1   8   0     1742.26     2291.95     57.14 o 
   2   8   0     3320.35     3126.69     71.54 o 
   3   8   0     1489.76     1615.13     52.50 o 
   4   8   0       29.08       47.61     17.12 o 
   5   8   0        0.10       -1.07     14.24 o 
   6   8   0      544.05      598.05     44.12 o 
   7   8   0       60.91      100.07     27.02 o 
   8   8   0      709.60      876.35     59.31 o 
   9   8   0      189.70       99.43     49.86 o 
  10   8   0      362.43      315.72    119.60 o 
  11   8   0      276.98      294.93    101.41 o 
   1   9   0      703.11      639.24     31.63 o 
   2   9   0     3091.18     2836.13     97.34 o 
   3   9   0      913.60      927.42     41.63 o 
   4   9   0     1192.59     1276.16     56.37 o 
   5   9   0      636.21      627.84     43.03 o 
   6   9   0      670.43      651.12     46.38 o 
   7   9   0      193.97      150.43     28.20 o 
   8   9   0      251.45      253.46     39.28 o 
   9   9   0        1.84       -2.87     24.22 o 
  10   9   0       35.28        9.76     46.94 o 
  11   9   0       88.74      115.32     79.82 o 
   0  10   0      993.19      689.02     41.89 o 
   1  10   0       16.87       48.54     16.15 o 
   2  10   0     1700.12     1890.58     57.72 o 
   3  10   0     1099.95     1165.31     55.07 o 
   4  10   0       85.89       98.72     21.48 o 
   5  10   0      124.05      151.53     27.67 o 
   6  10   0      151.91       54.39     27.36 o 
   7  10   0      489.13      546.42     49.41 o 
   8  10   0        0.25       55.52     30.04 o 
   9  10   0      168.42      176.15     76.48 o 
  10  10   0       78.08      171.57     58.43 o 
   1  11   0       52.34       99.41     20.06 o 
   2  11   0     8176.72     8621.47    152.78 o 
   3  11   0     2662.52     2619.54     89.13 o 
   4  11   0     6973.87     7014.06    142.11 o 
   5  11   0     1729.60     1524.86    100.56 o 
   6  11   0     2084.49     2001.01     77.95 o 
   7  11   0     1606.96     1467.91    140.77 o 
   8  11   0      219.48      197.31     38.61 o 
   9  11   0      184.79      151.56     40.95 o 
  10  11   0        3.96       16.43     48.93 o 
   0  12   0     8129.96     8564.44    185.87 o 
   1  12   0      112.45      150.11     24.03 o 
   2  12   0     1666.47     1599.17     57.12 o 
   3  12   0       12.47       24.15     18.44 o 
   4  12   0      480.32      447.77     38.63 o 
   5  12   0        4.63       -0.28     20.04 o 
   6  12   0       38.46       25.21     22.40 o 
   7  12   0      295.13      292.67     42.40 o 
   8  12   0     1177.34     1183.85     72.86 o 
   9  12   0       41.07       22.07     34.43 o 
  10  12   0      128.97      330.70     73.89 o 
   1  13   0     4116.52     4156.13     97.46 o 
   2  13   0      306.31      285.76     30.53 o 
   3  13   0     1139.29     1029.83     51.14 o 
   4  13   0      767.24      751.31     47.46 o 
   5  13   0      101.37       77.04     25.07 o 
   6  13   0      488.08      413.37     44.61 o 
   7  13   0      587.05      502.63     85.39 o 
   8  13   0        1.11       16.04     31.12 o 
   9  13   0      362.45      325.18     53.03 o 
  10  13   0      206.23      190.24     62.19 o 
   0  14   0    22614.11    22591.47    410.21 o 
   1  14   0      572.11      592.80     39.67 o 
   2  14   0     1400.42     1256.14     55.18 o 
   3  14   0     1676.87     1680.45     64.68 o 
   4  14   0      738.07      712.52     47.51 o 
   5  14   0       49.66       66.90     27.26 o 
   6  14   0      467.86      450.56     47.12 o 
   7  14   0        7.69      -15.26     26.07 o 
   8  14   0      475.51      581.02     60.43 o 
   9  14   0      959.18      962.66     74.52 o 
  10  14   0       83.04       20.30     73.91 o 
   1  15   0      950.82      941.96     51.02 o 
   2  15   0      507.35      506.94     40.69 o 
   3  15   0       34.14       11.53     19.38 o 
   4  15   0       16.60       15.31     25.12 o 
   5  15   0      419.29      463.45     45.17 o 
   6  15   0     1050.94     1122.49     66.43 o 
   7  15   0      294.57      328.56     46.23 o 
   8  15   0        0.67      -13.82     41.80 o 
   9  15   0       73.93       90.88     42.89 o 
  10  15   0        8.69      110.63     81.52 o 
   0  16   0     2779.29     2736.58    143.38 o 
   1  16   0      692.59      689.25     46.06 o 
   2  16   0     3493.51     3458.07     98.10 o 
   3  16   0      108.35       97.50     26.93 o 
   4  16   0      269.10      315.40     38.70 o 
   5  16   0      538.80      540.92     48.90 o 
   6  16   0       13.34       27.99     27.05 o 
   7  16   0       34.27       22.96     30.92 o 
   8  16   0       32.23      -11.40     31.06 o 
   9  16   0      148.62      152.85     48.03 o 
   1  17   0     1830.90     1763.99     79.66 o 
   2  17   0      891.38      824.40    116.09 o 
   3  17   0      469.51      506.14     45.18 o 
   4  17   0     3111.70     3166.62    100.82 o 
   5  17   0     1959.41     2081.37     85.11 o 
   6  17   0      362.21      412.78     48.54 o 
   7  17   0      943.58      894.17     68.55 o 
   8  17   0      137.92       76.47     40.41 o 
   9  17   0       97.71       38.70     43.11 o 
   0  18   0        2.95      -14.88     31.62 o 
   1  18   0     1246.88     1309.21    108.12 o 
   2  18   0     2207.56     2101.35     80.31 o 
   3  18   0      112.51      149.48     32.50 o 
   4  18   0       15.38       47.84     27.76 o 
   5  18   0      139.13       83.20     42.39 o 
   6  18   0       33.94       47.75     32.59 o 
   7  18   0      206.54      191.71     48.37 o 
   8  18   0      118.63       72.95     41.21 o 
   9  18   0       26.03       20.71     54.35 o 
   1  19   0     3652.49     3543.32    107.91 o 
   2  19   0      667.32      633.78     51.62 o 
   3  19   0      316.81      262.34     42.40 o 
   4  19   0       45.14       43.71     29.40 o 
   5  19   0       26.75        5.45     32.89 o 
   6  19   0     1278.50     1207.13     94.30 o 
   7  19   0      414.98      335.47     52.48 o 
   8  19   0       10.22        7.34     36.63 o 
   9  19   0      104.10       55.91     60.16 o 
   0  20   0     5750.55     5795.17    245.27 o 
   1  20   0       30.52       66.41     42.20 o 
   2  20   0     1132.87     1039.31     64.01 o 
   3  20   0      757.52      712.65     65.50 o 
   4  20   0      710.03      655.71     57.78 o 
   5  20   0      121.74      131.77     42.23 o 
   6  20   0      247.94      252.66     45.33 o 
   7  20   0       23.73       -1.87     33.13 o 
   8  20   0      131.22      134.15     47.32 o 
   1  21   0       32.17       20.51     31.57 o 
   2  21   0        1.91       34.23     42.58 o 
   3  21   0      260.73      205.72     39.32 o 
   4  21   0       17.04       19.23     31.53 o 
   5  21   0        1.40       31.40     33.53 o 
   6  21   0       20.44       27.21     34.56 o 
   7  21   0        0.04       49.30     51.69 o 
   8  21   0       30.29       31.76     80.02 o 
   0  22   0      640.91      489.41     85.80 o 
   1  22   0        5.31       -8.16     31.20 o 
   2  22   0      651.48      583.19     55.42 o 
   3  22   0        2.05      -13.19     28.53 o 
   4  22   0       51.42       38.55     32.24 o 
   5  22   0      208.13      244.13     47.29 o 
   6  22   0       19.91        8.82     34.32 o 
   7  22   0      238.81      281.41     59.70 o 
   8  22   0       77.58       66.72     94.53 o 
   1  23   0       94.93       99.77     43.30 o 
   2  23   0      171.01      273.43     48.24 o 
   3  23   0       49.93       17.28     42.83 o 
   4  23   0      549.09      758.22    117.70 o 
   5  23   0      619.89      589.27     62.61 o 
   6  23   0      306.07      309.98     69.40 o 
   7  23   0       83.94       70.66     44.47 o 
   0  24   0      471.10      312.23     80.38 o 
   1  24   0      175.62      181.10     50.35 o 
   2  24   0      117.16       41.86     40.30 o 
   3  24   0        2.42      -20.76     31.49 o 
   4  24   0        4.27       26.40     34.06 o 
   5  24   0        6.44      -44.47     50.84 o 
   6  24   0       70.58       56.06     43.37 o 
   7  24   0       67.74      102.20     65.39 o 
   1  25   0      140.23      111.81     47.98 o 
   2  25   0      465.31      443.49     68.52 o 
   3  25   0      654.41      657.01     84.49 o 
   4  25   0      140.70      150.39     42.84 o 
   5  25   0        4.11      -11.97     35.30 o 
   6  25   0      123.26      124.89     46.59 o 
   0  26   0      150.05      203.22     78.20 o 
   1  26   0        2.73       33.93     40.88 o 
   2  26   0      120.50      109.33     46.60 o 
   3  26   0       33.81       21.13     46.44 o 
   4  26   0       41.56       68.12     41.70 o 
   5  26   0       49.99       82.73     46.02 o 
   6  26   0       55.10        2.76     52.76 o 
   1  27   0       11.88      -36.89     39.86 o 
   2  27   0      127.67      115.58     61.66 o 
   3  27   0        2.31      -43.45     43.45 o 
   4  27   0      155.69      193.94     52.75 o 
   5  27   0       82.62       73.13     62.15 o 
   0  28   0      295.12      390.51    101.17 o 
   1  28   0      357.96      264.28     64.05 o 
   2  28   0      649.46      721.86     87.05 o 
   3  28   0       39.20       31.46     50.95 o 
   4  28   0       10.60       17.88     51.03 o 
   5  28   0        0.01       28.88     60.49 o 
   1  29   0      189.52      101.76     52.63 o 
   2  29   0       18.93       19.69     48.86 o 
   3  29   0       26.73      -13.18     68.33 o 
   4  29   0        1.66      134.24     84.91 o 
   0  30   0       93.71      119.60     87.34 o 
   1  30   0       10.26       41.70     51.89 o 
   2  30   0       68.83        2.02     64.69 o 
   3  30   0      103.17      108.77     79.82 o 
 -11   1   1        3.09      -39.20     42.91 o 
 -10   1   1        1.69      -27.07     42.86 o 
  -9   1   1     1588.68     1485.43     93.85 o 
  -8   1   1     1766.04     1699.51     70.23 o 
  -7   1   1     2016.95     2027.08     78.25 o 
  -6   1   1     1090.58     1186.96     43.43 o 
  -5   1   1     1137.39     1062.37     37.00 o 
  -4   1   1     6072.63     6669.21    117.53 o 
  -3   1   1     3690.50     3438.14     67.55 o 
  -1   1   1     3973.37     5400.24     89.83 o 
   0   1   1     1132.45     2663.75     48.97 o 
   1   1   1    10735.64    14498.21    236.02 o 
   2   1   1     9315.78    10184.21    149.65 o 
   3   1   1     4015.76     4112.02     67.21 o 
   4   1   1    12460.07    12614.22    165.01 o 
   5   1   1     4936.72     5091.43     88.49 o 
   6   1   1      788.71      806.37     35.70 o 
   7   1   1      238.84      230.17     63.89 o 
   8   1   1      406.95      314.38    132.66 o 
   9   1   1       21.38      -23.84     34.97 o 
  10   1   1        4.68      -17.04     42.10 o 
  11   1   1       35.44      105.78     79.01 o 
 -11   2   1      395.49      519.66     87.42 o 
 -10   2   1      497.29      354.82     59.63 o 
  -9   2   1      998.09     1026.59     79.39 o 
  -8   2   1       31.92       31.81     23.82 o 
  -7   2   1      226.60      192.82     25.01 o 
  -6   2   1     1315.05     1440.46     47.49 o 
  -5   2   1     3371.92     3451.71     81.94 o 
  -4   2   1     2668.02     2359.65     59.86 o 
  -3   2   1    18145.08    17619.11    243.07 o 
  -2   2   1    23644.38    22883.28    366.68 o 
  -1   2   1    10734.22    10123.81    163.15 o 
   0   2   1     1103.38     1492.02     49.90 o 
   1   2   1     9067.35     9995.50    211.55 o 
   2   2   1      955.03      873.18     33.75 o 
   3   2   1      458.50      428.85     21.56 o 
   4   2   1     2896.67     3061.76     59.33 o 
   5   2   1     1416.09     1440.34     42.22 o 
   6   2   1     2744.41     2899.57    102.65 o 
   7   2   1      775.96      810.80    130.97 o 
   8   2   1      307.91      297.89     52.48 o 
   9   2   1      505.32      399.09     64.35 o 
  10   2   1       74.48       21.21     45.20 o 
  11   2   1      250.93      256.76     94.94 o 
 -11   3   1       29.52       11.38     43.26 o 
 -10   3   1        1.43        2.51     35.78 o 
  -9   3   1       11.98      -29.77     29.77 o 
  -8   3   1        1.09       24.18     22.25 o 
  -7   3   1       97.60      118.55     22.75 o 
  -6   3   1     1789.43     1685.17     60.69 o 
  -5   3   1      469.77      437.62     31.10 o 
  -4   3   1       72.98       92.33     21.00 o 
  -3   3   1     1394.98     1248.91     55.39 o 
  -2   3   1    18640.89    18748.62    308.13 o 
  -1   3   1     9901.02    12138.45    196.23 o 
   0   3   1     1088.29     2012.89     66.96 o 
   1   3   1       21.79        6.90      7.22 o 
   2   3   1       95.60       53.57     10.59 o 
   3   3   1      577.32      655.88     27.82 o 
   4   3   1        0.93       16.69     10.56 o 
   5   3   1      230.31      277.12     21.72 o 
   6   3   1      484.16      613.41     41.22 o 
   7   3   1      126.37      158.08     38.19 o 
   8   3   1      352.35      331.14     81.19 o 
   9   3   1      248.54      267.88     57.46 o 
  10   3   1       25.60       -1.71     40.28 o 
  11   3   1        0.54      -53.45     64.61 o 
 -11   4   1      227.26      211.19     79.90 o 
 -10   4   1      303.51      274.86     56.49 o 
  -9   4   1      632.13      651.30     74.20 o 
  -8   4   1     1004.01     1055.91     60.12 o 
  -7   4   1        0.15        8.35     16.92 o 
  -6   4   1      396.13      401.22     35.28 o 
  -5   4   1     1614.72     1788.13     46.96 o 
  -4   4   1      412.61      309.78     19.36 o 
  -3   4   1    14752.82    13334.46    194.46 o 
  -2   4   1    35176.05    32574.70    515.66 o 
  -1   4   1     2401.26     1992.05    161.84 o 
   0   4   1     7875.89     7497.80    236.30 o 
   1   4   1      469.79      687.09     24.61 o 
   2   4   1      138.21       43.49     11.16 o 
   3   4   1        6.00       11.76     10.67 o 
   4   4   1       23.80       45.53     12.35 o 
   5   4   1      708.84      590.38     28.54 o 
   6   4   1     2826.48     2878.03     83.98 o 
   7   4   1     1628.20     1688.21     75.92 o 
   8   4   1       76.37       12.44     30.58 o 
   9   4   1      772.34      695.11     76.21 o 
  10   4   1      335.26      247.21     61.13 o 
 -11   5   1        0.22      -39.65     53.74 o 
 -10   5   1        5.20      -34.99     34.99 o 
  -9   5   1     1951.70     1907.10    181.87 o 
  -8   5   1      907.76      916.28     57.47 o 
  -7   5   1      867.22      729.47     47.67 o 
  -6   5   1     3962.25     3895.85     98.31 o 
  -5   5   1     2430.13     2529.22     56.67 o 
  -4   5   1     4921.18     5190.14    102.17 o 
  -3   5   1       28.04       47.04     13.44 o 
  -2   5   1     4583.62     4542.47    129.71 o 
  -1   5   1    46269.18    47562.40    733.12 o 
   0   5   1    14392.70    15046.56    203.25 o 
   1   5   1     1987.20     1675.40     36.97 o 
   2   5   1     2664.54     2389.20     68.55 o 
   3   5   1     3031.73     3145.01     63.37 o 
   4   5   1     5035.84     4465.08    163.47 o 
   5   5   1      380.18      358.53     32.81 o 
   6   5   1        2.14        8.33     23.58 o 
   7   5   1        0.50       -0.88     20.34 o 
   8   5   1        9.06       54.22     33.84 o 
   9   5   1       13.42       -9.42     34.18 o 
  10   5   1       82.48      133.04     52.41 o 
 -11   6   1      170.15      190.15     62.43 o 
 -10   6   1       36.01       25.83     39.82 o 
  -9   6   1      163.46      176.79     36.54 o 
  -8   6   1      104.65      126.38     31.52 o 
  -7   6   1      343.17      386.06     43.10 o 
  -6   6   1       65.91      103.33     24.13 o 
  -5   6   1     3820.68     4141.25     80.46 o 
  -4   6   1     1109.22     1170.70     45.05 o 
  -3   6   1      257.94      274.15     25.64 o 
  -2   6   1       77.21      151.87     34.71 o 
  -1   6   1     1031.80      659.62     26.07 o 
   0   6   1     4361.86     4975.71     83.67 o 
   1   6   1       36.53        6.15      9.51 o 
   2   6   1       61.14       47.65     12.44 o 
   3   6   1     1956.94     1733.60     46.40 o 
   4   6   1      525.28      461.03     32.95 o 
   5   6   1        2.79        1.93     17.58 o 
   6   6   1      100.40       80.12     30.84 o 
   7   6   1     1062.48     1009.91     58.71 o 
   8   6   1      291.40      367.60     78.16 o 
   9   6   1       35.11        8.21     38.46 o 
  10   6   1        0.67       -9.96     39.92 o 
 -11   7   1       45.22        3.71     40.49 o 
 -10   7   1       28.55       45.03     40.35 o 
  -9   7   1      725.59      838.56     61.23 o 
  -8   7   1     1023.82     1142.60     64.17 o 
  -7   7   1      132.42      115.71     27.74 o 
  -6   7   1     1538.64     1607.23     63.63 o 
  -5   7   1     2735.63     2671.92     75.51 o 
  -4   7   1    13897.33    14359.22    222.01 o 
  -3   7   1      342.50      292.73     23.71 o 
  -2   7   1       46.83        4.85     11.44 o 
  -1   7   1    28796.80    31603.12    355.14 o 
   0   7   1    11086.56    11113.06    140.78 o 
   1   7   1       89.87       45.34     14.45 o 
   2   7   1     1682.99     1560.77     41.57 o 
   3   7   1     6362.02     5915.90     98.49 o 
   4   7   1     3845.19     3784.75     91.25 o 
   5   7   1     2963.19     2836.15     82.20 o 
   6   7   1      361.77      336.90     37.07 o 
   7   7   1       57.71       79.30     28.45 o 
   8   7   1      164.51       58.53     49.90 o 
   9   7   1       66.77       48.33     39.09 o 
  10   7   1      265.17      221.41     60.71 o 
 -11   8   1      263.01      251.98     65.93 o 
 -10   8   1      543.77      720.42    101.65 o 
  -9   8   1        0.89       26.40     24.09 o 
  -8   8   1       46.94       52.87     22.78 o 
  -7   8   1      678.64      709.63     48.96 o 
  -6   8   1        0.17      -13.79     18.62 o 
  -5   8   1      375.54      307.73     36.93 o 
  -4   8   1        2.58       -9.99     13.75 o 
  -3   8   1     6516.75     7559.24    132.79 o 
  -2   8   1    13484.80    14712.16    230.82 o 
  -1   8   1     1187.69     1272.17     34.08 o 
   0   8   1     2365.83     2206.14     46.12 o 
   1   8   1      944.56      800.01     30.01 o 
   2   8   1     3681.58     3319.38     66.25 o 
   3   8   1      105.83       69.71     18.04 o 
   4   8   1     1993.92     1826.07     53.73 o 
   5   8   1      394.46      378.67     36.27 o 
   6   8   1       77.64       71.93     24.68 o 
   7   8   1     1983.08     2018.15    110.84 o 
   8   8   1      337.24      402.54     46.89 o 
   9   8   1      197.58      142.89     50.24 o 
  10   8   1        6.47      -36.05     45.63 o 
 -11   9   1        2.53       39.22     81.03 o 
 -10   9   1      362.52      306.86     65.79 o 
  -9   9   1      264.56      165.03     39.77 o 
  -8   9   1       74.42       92.19     28.85 o 
  -7   9   1      715.47      674.96     49.50 o 
  -6   9   1     1365.57     1310.89     59.45 o 
  -5   9   1       56.85       58.49     20.12 o 
  -4   9   1      184.76      327.71     28.94 o 
  -3   9   1        9.02      -10.94     12.02 o 
  -2   9   1      582.55      460.44     28.51 o 
  -1   9   1     6595.49     7332.94    113.13 o 
   0   9   1     1136.62     1479.63     38.84 o 
   1   9   1     1618.27     1450.32     44.06 o 
   2   9   1      232.46      323.40     23.75 o 
   3   9   1     6594.24     6553.43    127.25 o 
   4   9   1     2170.94     2082.73     67.88 o 
   5   9   1       38.27        3.30     14.86 o 
   6   9   1       16.49       21.77     21.99 o 
   7   9   1     2427.24     2302.80     87.91 o 
   8   9   1      536.71      573.33     55.31 o 
   9   9   1       48.09        9.50     44.80 o 
  10   9   1        0.60       -7.20     37.66 o 
 -10  10   1       85.50       65.92     48.65 o 
  -9  10   1      580.90      687.90     58.91 o 
  -8  10   1        7.00       13.94     28.79 o 
  -7  10   1      150.19      184.65     35.40 o 
  -6  10   1      237.50      157.80     33.18 o 
  -5  10   1      147.86      202.27     28.65 o 
  -4  10   1      428.62      358.39     41.48 o 
  -3  10   1     2466.82     2231.37     64.70 o 
  -2  10   1     8706.09     8996.99    126.43 o 
  -1  10   1     2309.90     2228.14     49.98 o 
   0  10   1     8635.22     8785.13    125.38 o 
   1  10   1    10969.56    11627.42    160.35 o 
   2  10   1       37.13       15.08     13.44 o 
   3  10   1       21.10       34.58     18.78 o 
   4  10   1       26.11       27.14     17.99 o 
   5  10   1      872.84      817.51     91.89 o 
   6  10   1     5794.85     5714.92    154.11 o 
   7  10   1     2700.84     2718.33    140.74 o 
   8  10   1      205.77      307.49     46.30 o 
   9  10   1     1585.75     1678.39    113.53 o 
  10  10   1      130.31      225.74     65.25 o 
 -10  11   1        3.36       92.64     40.10 o 
  -9  11   1       48.54       48.03     33.58 o 
  -8  11   1        0.96       15.46     26.32 o 
  -7  11   1      130.95      169.80     33.31 o 
  -6  11   1     1886.03     1864.24     73.06 o 
  -5  11   1      351.88      409.98     37.12 o 
  -4  11   1       30.83       14.06     19.61 o 
  -3  11   1     3541.16     3350.73    155.76 o 
  -2  11   1     1971.24     2192.34     50.66 o 
  -1  11   1     1941.07     1771.82     45.81 o 
   0  11   1     1066.33     1041.47     36.32 o 
   1  11   1        2.01       -9.72     14.83 o 
   2  11   1      147.83       95.32     23.34 o 
   3  11   1     1279.26     1343.04     54.96 o 
   4  11   1       48.50       80.36     24.61 o 
   5  11   1       11.62      -12.34     17.96 o 
   6  11   1        4.47      -21.46     21.46 o 
   7  11   1       22.84       28.55     28.42 o 
   8  11   1     1503.92     1438.50     78.06 o 
   9  11   1      193.01      207.46     59.34 o 
  10  11   1       21.52      -25.59     50.38 o 
 -10  12   1      189.47      240.05     62.83 o 
  -9  12   1       48.94        5.15     31.69 o 
  -8  12   1        9.66        6.71     28.80 o 
  -7  12   1      274.58      221.43     37.62 o 
  -6  12   1       46.62       96.14     28.11 o 
  -5  12   1     3114.08     2947.83    108.41 o 
  -4  12   1      573.47      544.64     39.73 o 
  -3  12   1      232.34      188.01     25.31 o 
  -2  12   1      346.84      286.88     21.90 o 
  -1  12   1     3763.93     3480.30     72.51 o 
   0  12   1     6366.19     6333.98    125.76 o 
   1  12   1     1117.09     1196.63     41.90 o 
   2  12   1      678.69      633.28     39.20 o 
   3  12   1      561.04      623.93     81.11 o 
   4  12   1      607.16      597.10     43.38 o 
   5  12   1        2.03        3.56     20.85 o 
   6  12   1       12.45      -21.73     21.73 o 
   7  12   1      217.36      301.78     42.30 o 
   8  12   1      658.13      807.91     64.51 o 
   9  12   1      543.33      565.36    165.05 o 
  10  12   1      102.86      -34.13     77.31 o 
 -10  13   1        2.77       54.05     47.33 o 
  -9  13   1       70.25       35.69     35.19 o 
  -8  13   1     1561.90     1678.05    120.97 o 
  -7  13   1      952.88     1077.88     81.65 o 
  -6  13   1      338.09      413.04     43.34 o 
  -5  13   1      170.50      160.35     28.69 o 
  -4  13   1     3385.07     3425.93    136.70 o 
  -3  13   1       41.64       34.87     20.61 o 
  -2  13   1        0.25        8.53     13.38 o 
  -1  13   1      944.56      798.57     38.88 o 
   0  13   1      142.70      162.02     20.55 o 
   1  13   1    14117.35    13241.97    299.65 o 
   2  13   1     2499.99     2365.94     74.31 o 
   3  13   1     2233.25     2390.08     76.85 o 
   4  13   1     2523.32     2442.24    128.11 o 
   5  13   1     2196.52     1893.87     74.90 o 
   6  13   1        2.57       -9.01     26.52 o 
   7  13   1      228.54      202.91     40.80 o 
   8  13   1        0.02      -26.99     29.84 o 
   9  13   1       49.75       17.39     69.02 o 
  10  13   1      404.26      476.96    116.05 o 
 -10  14   1      133.66      128.75     65.99 o 
  -9  14   1        1.17      -33.73     53.41 o 
  -8  14   1       50.65       44.44     33.07 o 
  -7  14   1      900.95      987.37    121.23 o 
  -6  14   1        3.20      -14.02     22.11 o 
  -5  14   1       83.46       30.46     28.81 o 
  -4  14   1       76.76       63.50     23.76 o 
  -3  14   1      534.82      596.37     42.07 o 
  -2  14   1     2830.27     2771.37     93.58 o 
  -1  14   1      183.66      173.34     26.36 o 
   0  14   1    11003.02    11199.99    191.49 o 
   1  14   1       18.19       48.86     21.32 o 
   2  14   1      144.90      147.18     27.32 o 
   3  14   1       80.40       69.52     26.29 o 
   4  14   1      625.37      584.19     46.37 o 
   5  14   1        9.66       16.25     28.23 o 
   6  14   1      116.60       71.27     28.66 o 
   7  14   1      229.85      221.93     57.09 o 
   8  14   1      100.92      133.31     40.78 o 
   9  14   1      335.16      387.86     57.96 o 
  10  14   1        8.71      -63.00     63.00 o 
 -10  15   1       23.64       86.61     72.22 o 
  -9  15   1      662.15      568.56     90.09 o 
  -8  15   1      246.80      259.91     88.40 o 
  -7  15   1      285.39      424.95     62.22 o 
  -6  15   1     1455.14     1475.47     71.63 o 
  -5  15   1      260.82      215.29     34.32 o 
  -4  15   1      155.43      260.33     34.54 o 
  -3  15   1        3.71      -17.65     17.65 o 
  -2  15   1     2815.23     2844.80     83.79 o 
  -1  15   1     2190.36     2238.17     73.45 o 
   0  15   1     1406.64     1526.83     60.03 o 
   1  15   1     1008.14     1001.14     66.12 o 
   2  15   1     2947.55     2728.86    174.28 o 
   3  15   1     3283.15     3057.06    119.74 o 
   4  15   1     2113.33     2061.32     79.62 o 
   5  15   1      736.85      655.38     52.75 o 
   6  15   1      841.64      735.33     72.95 o 
   7  15   1      766.75      743.25     64.36 o 
   8  15   1        0.95      -28.27     34.85 o 
   9  15   1      101.67        2.06     89.23 o 
 -10  16   1      238.21      316.44     98.25 o 
  -9  16   1      191.31      183.11     58.59 o 
  -8  16   1       82.18       35.69     55.38 o 
  -7  16   1      308.86      234.22     73.45 o 
  -6  16   1      189.61      131.23     50.21 o 
  -5  16   1      136.37      123.80     46.64 o 
  -4  16   1     1250.85     1066.31     58.32 o 
  -3  16   1     2979.23     3046.20     92.06 o 
  -2  16   1     1360.22     1391.14     61.08 o 
  -1  16   1      571.57      608.11     43.91 o 
   0  16   1     3875.77     3598.41     96.92 o 
   1  16   1      502.21      547.11     43.75 o 
   2  16   1      749.49      754.54     49.57 o 
   3  16   1        5.47      -16.73     25.12 o 
   4  16   1       94.67       75.88     29.84 o 
   5  16   1      665.68      635.67     68.91 o 
   6  16   1      863.76      882.90     67.77 o 
   7  16   1      945.28      964.43     70.24 o 
   8  16   1       83.70      125.52     84.13 o 
   9  16   1      235.99      188.54     50.63 o 
  -9  17   1        2.18       -8.00     50.87 o 
  -8  17   1        2.26        2.64     32.64 o 
  -7  17   1        0.67       20.65     44.02 o 
  -6  17   1      461.50      407.04     47.67 o 
  -5  17   1      391.76      346.85     42.77 o 
  -4  17   1      141.93      162.20     32.17 o 
  -3  17   1       69.91       52.34     24.66 o 
  -2  17   1        4.38       -2.17     20.37 o 
  -1  17   1      730.14      852.49     51.60 o 
   0  17   1       53.09      108.85     28.09 o 
   1  17   1        4.21       22.79     25.98 o 
   2  17   1      153.61      175.89     31.90 o 
   3  17   1      107.76       79.52     28.96 o 
   4  17   1      764.15      712.02     72.65 o 
   5  17   1      248.11      344.42     74.49 o 
   6  17   1       12.62       25.60     28.40 o 
   7  17   1        1.06      -15.39     34.91 o 
   8  17   1        5.55       27.03     36.99 o 
   9  17   1       22.13       17.85     80.46 o 
  -9  18   1        1.98       18.32     47.80 o 
  -8  18   1        3.67      -31.80     31.80 o 
  -7  18   1       12.52      -28.04     28.04 o 
  -6  18   1      261.58      202.20     39.45 o 
  -5  18   1     1065.25     1031.19     63.82 o 
  -4  18   1      125.80      115.95     30.25 o 
  -3  18   1      521.37      510.11     51.07 o 
  -2  18   1     1933.00     1888.60     76.03 o 
  -1  18   1     2448.20     2472.26     88.89 o 
   0  18   1      941.52      999.99     57.42 o 
   1  18   1      593.76      625.92     61.74 o 
   2  18   1     1145.75      975.24     67.09 o 
   3  18   1      244.58      220.93     35.96 o 
   4  18   1       34.81       32.44     33.89 o 
   5  18   1      110.01       70.24     30.45 o 
   6  18   1      412.54      423.08     52.78 o 
   7  18   1      700.89      693.41     66.55 o 
   8  18   1      444.66      352.41     79.27 o 
   9  18   1      273.94      317.74     79.82 o 
  -9  19   1       40.97      -64.86     64.86 o 
  -8  19   1      450.43      548.93    101.53 o 
  -7  19   1      132.67      113.21     54.55 o 
  -6  19   1      396.36      347.39     56.59 o 
  -5  19   1      163.38      133.01     34.67 o 
  -4  19   1      347.24      388.73     45.79 o 
  -3  19   1        2.33        5.81     21.73 o 
  -2  19   1      124.69       71.42     30.59 o 
  -1  19   1      171.29      196.02     60.25 o 
   0  19   1       15.84       15.72     26.44 o 
   1  19   1     2189.98     2106.35     98.50 o 
   2  19   1      599.38      680.30     54.61 o 
   3  19   1      285.37      282.67     41.17 o 
   4  19   1      690.12      824.72     69.57 o 
   5  19   1      872.36      904.56     91.06 o 
   6  19   1       30.21       12.38     30.95 o 
   7  19   1        1.11       10.40     37.26 o 
   8  19   1      119.85      126.26     48.35 o 
  -9  20   1       81.65       59.28     84.02 o 
  -8  20   1        7.89       48.46     48.60 o 
  -7  20   1       15.68       21.01     32.83 o 
  -6  20   1        1.27      -26.80     26.80 o 
  -5  20   1      183.11      158.69     40.50 o 
  -4  20   1      114.53       78.56     31.15 o 
  -3  20   1      227.38      221.34     38.55 o 
  -2  20   1       12.75        9.81     25.07 o 
  -1  20   1       69.20       75.91     35.17 o 
   0  20   1      350.38      280.63     49.29 o 
   1  20   1       80.13      100.15     35.06 o 
   2  20   1       58.37       45.56     30.81 o 
   3  20   1        0.07       30.02     26.43 o 
   4  20   1       91.51      187.41     41.02 o 
   5  20   1      185.34      134.58     38.98 o 
   6  20   1       63.04       59.71     36.81 o 
   7  20   1       57.42       71.07     40.26 o 
   8  20   1        2.08       12.41     54.28 o 
  -8  21   1      160.48      193.02     60.36 o 
  -7  21   1      426.51      482.38     59.68 o 
  -6  21   1      552.30      640.76     62.59 o 
  -5  21   1      614.38      648.61     73.41 o 
  -4  21   1      401.94      418.58     50.86 o 
  -3  21   1        3.45      -25.91     25.91 o 
  -2  21   1       83.67       72.81     35.78 o 
  -1  21   1       99.99       77.49     33.82 o 
   0  21   1      604.66      773.30     69.12 o 
   1  21   1     1871.76     1652.26    106.42 o 
   2  21   1      760.82      807.06     73.21 o 
   3  21   1      591.74      582.65     56.29 o 
   4  21   1     1133.42     1229.11     89.74 o 
   5  21   1     1250.98     1295.17    105.41 o 
   6  21   1      305.59      336.93     52.60 o 
   7  21   1      448.55      398.58     58.58 o 
   8  21   1        6.96       -2.32     81.68 o 
  -8  22   1        2.99      -52.08     76.34 o 
  -7  22   1       91.19       60.19     66.64 o 
  -6  22   1       10.55      -31.20     32.33 o 
  -5  22   1        4.91      -29.42     30.16 o 
  -4  22   1      176.96      206.46     40.90 o 
  -3  22   1      158.69      163.04     39.39 o 
  -2  22   1     1095.02     1249.54     73.24 o 
  -1  22   1      569.25      663.00     57.36 o 
   0  22   1       10.46       -7.28     29.88 o 
   1  22   1      872.43      865.13     74.39 o 
   2  22   1       43.16       41.32     33.64 o 
   3  22   1       86.78       92.92     35.76 o 
   4  22   1       97.18       64.66     34.74 o 
   5  22   1       22.16       45.98     34.77 o 
   6  22   1       80.97       36.55     48.99 o 
   7  22   1      364.62      339.06     89.45 o 
  -8  23   1       51.65      200.55    102.78 o 
  -7  23   1       59.87       46.21     52.64 o 
  -6  23   1      147.12       62.42     79.28 o 
  -5  23   1      132.36      108.84     40.95 o 
  -4  23   1       20.57       12.64     34.30 o 
  -3  23   1      139.00      104.58     36.70 o 
  -2  23   1      182.53      254.23     44.07 o 
  -1  23   1      141.81      184.48     59.03 o 
   0  23   1       78.52       41.93     34.83 o 
   1  23   1      196.72      203.53     48.12 o 
   2  23   1        9.22       -8.88     32.84 o 
   3  23   1       46.35       81.91     71.84 o 
   4  23   1       26.31      -10.62     33.19 o 
   5  23   1        1.13       22.27     34.30 o 
   6  23   1        1.72      -14.91     38.71 o 
   7  23   1       55.96       -0.29     59.36 o 
  -7  24   1        0.03      -64.53     76.99 o 
  -6  24   1        0.49       21.11     37.77 o 
  -5  24   1        4.38      -20.75     32.17 o 
  -4  24   1       86.31       41.63     38.35 o 
  -3  24   1      599.97      474.22     97.34 o 
  -2  24   1      723.94      756.32     64.85 o 
  -1  24   1      255.81      184.20     48.03 o 
   0  24   1      269.01      322.46     56.78 o 
   1  24   1      596.84      571.08     69.74 o 
   2  24   1      258.65      238.54     53.06 o 
   3  24   1       86.58      161.20     49.27 o 
   4  24   1       22.73       -6.68     33.55 o 
   5  24   1      163.54      160.09     46.96 o 
   6  24   1      173.62      186.14     49.69 o 
   7  24   1      169.39      216.84     70.52 o 
  -7  25   1        2.56       48.76     92.27 o 
  -6  25   1      209.57      163.57     72.26 o 
  -5  25   1      101.15       27.37     38.28 o 
  -4  25   1       15.39       -8.32     36.30 o 
  -3  25   1       43.59       26.17     37.12 o 
  -2  25   1       10.74       44.14     35.50 o 
  -1  25   1       36.27       96.95     46.57 o 
   0  25   1       83.93       90.31     43.77 o 
   1  25   1       12.24      -22.96     64.01 o 
   2  25   1       17.45       41.09     40.29 o 
   3  25   1       57.23      145.27     52.32 o 
   4  25   1        2.61       50.41     45.77 o 
   5  25   1        1.50      -10.74     36.96 o 
   6  25   1        2.61       -6.32    101.25 o 
  -6  26   1       60.55       11.65     79.17 o 
  -5  26   1      302.90      295.85     56.84 o 
  -4  26   1       71.70       13.14     39.95 o 
  -3  26   1      273.73      242.67     49.85 o 
  -2  26   1      479.77      423.25     67.10 o 
  -1  26   1      183.29      167.52     54.94 o 
   0  26   1      108.94       70.41     45.35 o 
   1  26   1       26.13        9.21     41.93 o 
   2  26   1      270.01      165.23     52.13 o 
   3  26   1       30.98       16.25     43.33 o 
   4  26   1      246.53      271.66     63.93 o 
   5  26   1      190.49       76.23     46.55 o 
   6  26   1       35.86      -25.07     81.11 o 
  -5  27   1       57.57       57.74     84.18 o 
  -4  27   1      416.32      344.92    108.12 o 
  -3  27   1       54.98       51.68     41.19 o 
  -2  27   1       39.30       38.82     43.63 o 
  -1  27   1       92.52      -12.46     43.80 o 
   0  27   1        2.00       86.07     48.76 o 
   1  27   1      917.35      970.35     93.18 o 
   2  27   1      102.48      189.63     54.89 o 
   3  27   1       82.27       77.19     79.86 o 
   4  27   1      297.44      353.15     71.25 o 
   5  27   1      532.63      603.20    123.32 o 
  -5  28   1       58.17       84.35     99.55 o 
  -4  28   1       18.55      -29.43     42.58 o 
  -3  28   1       86.25       59.04     56.57 o 
  -2  28   1      246.63      309.04     66.92 o 
  -1  28   1      230.66      126.58     53.74 o 
   0  28   1       83.65       74.53     50.51 o 
   1  28   1        0.07      -15.75     39.92 o 
   2  28   1       26.54       68.18     49.88 o 
   3  28   1        1.43       13.09     60.89 o 
   4  28   1      134.95      237.35     98.01 o 
  -4  29   1       13.81       54.60     64.32 o 
  -3  29   1       19.65       12.60     49.46 o 
  -2  29   1        3.17       79.86     50.29 o 
  -1  29   1      394.87      509.56     80.65 o 
   0  29   1      201.65      243.92     64.98 o 
   1  29   1       52.98       67.27     50.75 o 
   2  29   1       64.79       65.73     65.99 o 
   3  29   1      555.52      660.61    128.98 o 
  -3  30   1      146.14      104.00     92.27 o 
  -2  30   1       54.97       55.07     75.61 o 
  -1  30   1       23.37       72.47     52.49 o 
   0  30   1      184.10      243.28    160.24 o 
   1  30   1       60.86       59.94     51.89 o 
 -11   0   2       24.37       67.61     66.31 o 
 -10   0   2        0.85        0.97     49.09 o 
  -9   0   2      130.51       98.25     50.06 o 
  -8   0   2        7.01       20.08     28.79 o 
  -7   0   2     7796.30     7177.97    179.09 o 
  -6   0   2     3037.14     3051.31     99.63 o 
  -5   0   2     4142.08     4730.22    168.61 o 
  -3   0   2    10896.72    11365.25    200.57 o 
  -2   0   2    32095.08    31379.08    486.68 o 
  -1   0   2     2055.99     3020.83     74.24 o 
   0   0   2    13200.94    17345.48    384.53 o 
   1   0   2      144.81      448.89     24.10 o 
   3   0   2      249.28      169.38     17.18 o 
   4   0   2       56.78       32.90     14.02 o 
   5   0   2     7814.77     8167.73    176.28 o 
   6   0   2     6843.66     6171.21    245.60 o 
   7   0   2       12.38       -0.24     34.45 o 
   8   0   2     1975.92     2135.57    161.41 o 
   9   0   2     1452.05     1417.70    147.67 o 
  10   0   2      390.18      475.34    108.85 o 
 -11   1   2        4.17       30.04     42.01 o 
 -10   1   2      233.17      171.73     84.02 o 
  -9   1   2     1080.13     1284.09     83.40 o 
  -8   1   2      928.66      893.28     46.36 o 
  -7   1   2       44.32       45.28     19.50 o 
  -6   1   2     2074.84     2133.17     67.10 o 
  -5   1   2     1469.90     1507.38     50.69 o 
  -4   1   2      359.11      491.65     32.19 o 
  -3   1   2      816.75      929.25     35.83 o 
  -2   1   2     1760.05     1574.54     29.31 o 
  -1   1   2    10812.14    11877.51    265.98 o 
   0   1   2     1238.50     1003.46     28.35 o 
   1   1   2     1382.73     1503.99     37.46 o 
   2   1   2     1421.61     1427.51     34.71 o 
   3   1   2    17871.72    17728.43    194.12 o 
   4   1   2     1391.00     1428.79     34.26 o 
   5   1   2        1.84       13.16     13.29 o 
   6   1   2      103.27      100.68     31.52 o 
   7   1   2      595.33      598.78    126.80 o 
   8   1   2       63.71       23.44     34.92 o 
   9   1   2      369.79      530.67     72.62 o 
  10   1   2      151.28       98.95     52.06 o 
 -11   2   2       21.01       10.52     40.97 o 
 -10   2   2       31.74       46.40     40.11 o 
  -9   2   2       63.34       52.34     28.36 o 
  -8   2   2       51.33       44.35     21.68 o 
  -7   2   2      460.33      437.56     28.27 o 
  -6   2   2      295.92      303.88     25.37 o 
  -5   2   2    10624.15    10984.15    153.46 o 
  -4   2   2      198.90      216.18     27.24 o 
  -3   2   2      397.48      441.27     71.53 o 
  -2   2   2      832.67      995.81     25.12 o 
  -1   2   2    36011.39    42643.24    652.56 o 
   0   2   2     3435.19     4914.73     76.00 o 
   1   2   2     1622.87     1174.04     33.29 o 
   2   2   2       28.21      104.79     11.12 o 
   3   2   2     1861.86     1912.28     39.32 o 
   4   2   2     1665.55     1538.66     32.72 o 
   5   2   2      401.70      301.14     42.91 o 
   6   2   2     1121.55     1035.68     70.39 o 
   7   2   2       20.85       34.98     32.79 o 
   8   2   2     1444.33     1383.90    147.62 o 
   9   2   2       12.31      -14.62     34.77 o 
  10   2   2        2.04      -36.56     43.82 o 
 -11   3   2      794.76      847.05     87.02 o 
 -10   3   2      975.94      987.20    119.60 o 
  -9   3   2        8.01       20.66     25.28 o 
  -8   3   2     2803.48     2870.31     77.66 o 
  -7   3   2     3273.35     3448.59     94.83 o 
  -6   3   2       53.08       59.66     17.59 o 
  -5   3   2     2983.88     3190.67    107.11 o 
  -4   3   2        2.35        1.95      9.88 o 
  -3   3   2      821.64     1112.99     29.14 o 
  -2   3   2     1530.47     1879.18     34.33 o 
  -1   3   2     3847.92     4270.44     52.87 o 
   0   3   2      389.57      433.82     24.43 o 
   1   3   2    10635.77     9816.95    144.97 o 
   2   3   2     5548.39     4564.62     74.15 o 
   3   3   2      535.72      455.52     20.64 o 
   4   3   2     1675.71     1595.34     39.69 o 
   5   3   2      433.03      429.31     34.74 o 
   6   3   2      239.33      284.48     33.36 o 
   7   3   2       19.86       21.33     30.12 o 
   8   3   2      132.86       95.13     41.03 o 
   9   3   2        6.26      -15.17     32.19 o 
  10   3   2     1244.87     1103.35    230.47 o 
 -11   4   2      111.88       83.70     71.97 o 
 -10   4   2      235.23      175.97     50.75 o 
  -9   4   2        0.92      -22.99     22.99 o 
  -8   4   2       14.82      -18.72     18.72 o 
  -7   4   2      394.60      381.40     36.84 o 
  -6   4   2     1191.11     1284.44     76.58 o 
  -5   4   2     5363.22     5295.45    104.23 o 
  -4   4   2     3192.47     3268.11     54.71 o 
  -3   4   2      292.58      322.38     17.34 o 
  -2   4   2    11316.08    12711.72    152.50 o 
  -1   4   2     4281.20     4416.33     69.00 o 
   0   4   2     3525.22     2208.02     72.54 o 
   1   4   2      343.71      208.25     17.34 o 
   2   4   2      611.48      515.36     28.77 o 
   3   4   2        0.63       17.75      9.69 o 
   4   4   2      943.99     1023.89     32.16 o 
   5   4   2      210.75      197.69     27.31 o 
   6   4   2      557.37      552.98     41.79 o 
   7   4   2      303.51      225.58     47.15 o 
   8   4   2      606.88      554.29     69.35 o 
   9   4   2       15.53       89.59     43.13 o 
  10   4   2       17.17      -44.23     44.23 o 
 -11   5   2        4.52      -25.15     58.79 o 
 -10   5   2     1390.12     1319.86     94.86 o 
  -9   5   2      499.12      554.11     50.69 o 
  -8   5   2      104.03       28.61     24.31 o 
  -7   5   2       32.27       50.87     22.06 o 
  -6   5   2      407.39      429.44     27.88 o 
  -5   5   2      946.20     1038.34     36.54 o 
  -4   5   2     1155.53     1239.72     34.87 o 
  -3   5   2      165.70      111.52     12.37 o 
  -2   5   2    18697.60    21976.05    287.75 o 
  -1   5   2    44734.63    48760.78    529.46 o 
   0   5   2    37203.99    36384.41   1201.60 o 
   1   5   2      109.09       26.79     15.82 o 
   2   5   2     4047.45     3650.73     73.10 o 
   3   5   2     7287.97     6782.40    108.27 o 
   4   5   2     2036.13     2074.80     55.37 o 
   5   5   2      477.01      407.04     48.27 o 
   6   5   2       29.41       28.06     21.24 o 
   7   5   2       20.08      -13.96     25.70 o 
   8   5   2     2195.71     2253.88    138.73 o 
   9   5   2      177.36      173.15     55.11 o 
  10   5   2       60.46      137.23     55.35 o 
 -11   6   2       78.93       12.40    114.71 o 
 -10   6   2       24.92       19.69     40.61 o 
  -9   6   2        0.05       -6.99     22.06 o 
  -8   6   2      460.02      463.78     57.83 o 
  -7   6   2      665.37      604.73     44.22 o 
  -6   6   2      803.87      655.80     36.13 o 
  -5   6   2     7697.46     7650.91    133.93 o 
  -4   6   2    19278.07    19655.54    239.25 o 
  -3   6   2    13895.61    13724.71    170.96 o 
  -2   6   2     1288.84     1184.01     29.89 o 
  -1   6   2      552.55      640.58     21.97 o 
   0   6   2      778.33      839.91     25.24 o 
   1   6   2       20.82        5.10     10.73 o 
   2   6   2     2859.40     3194.01     71.26 o 
   3   6   2     5221.83     5235.94     92.48 o 
   4   6   2     2565.04     2672.91     65.63 o 
   5   6   2     1939.28     2136.19     71.58 o 
   6   6   2     3178.34     3208.17    104.87 o 
   7   6   2      275.92      177.92     43.66 o 
   8   6   2      702.51      682.40     73.76 o 
   9   6   2      526.93      464.36     70.67 o 
  10   6   2      179.03      208.48     62.00 o 
 -11   7   2        5.83      102.95     83.38 o 
 -10   7   2       72.68      114.23     36.98 o 
  -9   7   2       67.45       68.04     30.28 o 
  -8   7   2        2.18       20.56     22.62 o 
  -7   7   2        0.85        8.60     20.89 o 
  -6   7   2      539.01      549.40     39.35 o 
  -5   7   2        0.12        3.25     10.41 o 
  -4   7   2      594.24      582.95     44.12 o 
  -3   7   2      926.36      820.14     33.64 o 
  -2   7   2      768.19      597.89     24.55 o 
  -1   7   2      405.62      729.08     26.02 o 
   0   7   2     6406.21     6919.46     97.56 o 
   1   7   2      147.04      172.94     16.73 o 
   2   7   2      165.48      174.98     16.82 o 
   3   7   2       66.49       88.46     17.18 o 
   4   7   2       95.72      146.02     28.80 o 
   5   7   2      750.42      773.91     47.09 o 
   6   7   2      581.36      548.53     45.28 o 
   7   7   2      617.38      574.46     49.70 o 
   8   7   2       13.03       28.27     54.67 o 
   9   7   2      113.91       83.81     64.37 o 
  10   7   2       51.60       64.81     52.55 o 
 -11   8   2       87.21      118.96     89.12 o 
 -10   8   2       42.84       25.08     38.84 o 
  -9   8   2       12.19       32.24     28.60 o 
  -8   8   2      330.83      320.70     39.26 o 
  -7   8   2      119.47      118.90     27.65 o 
  -6   8   2     1840.50     1870.54     67.60 o 
  -5   8   2     7440.36     7312.78    175.75 o 
  -4   8   2     3995.93     3462.63     64.47 o 
  -3   8   2     6281.12     6317.44     97.31 o 
  -2   8   2      137.12      164.67     15.09 o 
  -1   8   2       22.75       18.44     11.43 o 
   0   8   2      252.31      167.16     15.02 o 
   1   8   2     2392.25     2453.34     40.49 o 
   2   8   2       24.68       16.47     12.59 o 
   3   8   2     5267.18     5268.01     96.73 o 
   4   8   2     4600.74     4774.18     96.04 o 
   5   8   2     2544.30     2495.11     80.97 o 
   6   8   2      693.48      689.14     50.85 o 
   7   8   2       38.42        7.11     25.10 o 
   8   8   2     1545.17     1358.92    103.83 o 
   9   8   2      174.79       50.17     48.98 o 
  10   8   2        7.11       35.87     50.44 o 
 -11   9   2      124.49      161.49     82.32 o 
 -10   9   2      677.92      649.65    117.54 o 
  -9   9   2       99.77      124.92     34.60 o 
  -8   9   2      763.07      835.11     55.93 o 
  -7   9   2     1091.44     1032.77     84.04 o 
  -6   9   2      694.52      682.16     44.60 o 
  -5   9   2     1154.66     1342.20    137.84 o 
  -4   9   2     1380.41     1691.62     88.83 o 
  -3   9   2      501.99      475.70     23.30 o 
  -2   9   2     3429.60     3417.13     62.54 o 
  -1   9   2     5420.01     5523.66    101.37 o 
   0   9   2      528.34      385.39     45.79 o 
   1   9   2     1875.99     1781.77     37.63 o 
   2   9   2     7291.47     7520.08    119.94 o 
   3   9   2     2244.25     2060.12     57.55 o 
   4   9   2       48.22       38.16     15.45 o 
   5   9   2        0.95       26.56     21.02 o 
   6   9   2       95.97       74.04     28.00 o 
   7   9   2       34.01       34.58     29.06 o 
   8   9   2      262.87      174.78     51.35 o 
   9   9   2      246.98      176.04     54.71 o 
  10   9   2      508.93      419.38    111.52 o 
 -11  10   2        0.01      -29.44     66.31 o 
 -10  10   2        2.89       -9.30     39.92 o 
  -9  10   2        2.42      -27.40     27.40 o 
  -8  10   2       30.29       24.18     26.42 o 
  -7  10   2        2.74      -19.62     19.62 o 
  -6  10   2       62.86       75.06     24.29 o 
  -5  10   2       23.37       -5.59     15.73 o 
  -4  10   2        1.39       11.82     10.27 o 
  -3  10   2     1184.10     1271.39     47.32 o 
  -2  10   2      119.47      160.43     22.81 o 
  -1  10   2       93.60      203.58     18.16 o 
   0  10   2      827.62     1071.14     49.91 o 
   1  10   2      159.18      164.81     20.99 o 
   2  10   2        3.79       -3.74     12.32 o 
   3  10   2      179.03      178.60     23.23 o 
   4  10   2      203.83      225.66     38.00 o 
   5  10   2      189.75      125.02     27.52 o 
   6  10   2      429.56      458.58     74.37 o 
   7  10   2       13.97       16.12     27.72 o 
   8  10   2        7.43      -19.28     35.61 o 
   9  10   2       80.34       49.04     37.46 o 
  10  10   2      123.30      268.32     92.59 o 
 -11  11   2       92.35       73.83     74.72 o 
 -10  11   2      442.22      417.67     87.94 o 
  -9  11   2      402.05      470.22     77.97 o 
  -8  11   2      427.84      382.06     48.31 o 
  -7  11   2      162.54      216.36     34.48 o 
  -6  11   2        4.96       28.05     21.80 o 
  -5  11   2      631.88      654.94     42.39 o 
  -4  11   2      569.73      577.26     48.07 o 
  -3  11   2      165.52      198.14     32.54 o 
  -2  11   2     1314.36     1333.08     60.76 o 
  -1  11   2     5679.06     5897.78     96.51 o 
   0  11   2     2759.00     2422.61     65.56 o 
   1  11   2     6692.93     6395.60     90.40 o 
   2  11   2     7146.06     6768.65    116.48 o 
   3  11   2     2628.89     2710.53     70.38 o 
   4  11   2     1782.47     2009.61     83.04 o 
   5  11   2      502.54      535.76     45.83 o 
   6  11   2        0.06      -22.44     22.44 o 
   7  11   2      475.99      449.32     66.28 o 
   8  11   2      637.20      592.05     74.19 o 
   9  11   2      177.87      166.76     60.46 o 
 -10  12   2        1.25      -37.40     37.40 o 
  -9  12   2       21.08       30.54     38.10 o 
  -8  12   2       88.03       96.20     35.03 o 
  -7  12   2      320.91      297.55     38.60 o 
  -6  12   2      485.56      432.40     41.81 o 
  -5  12   2     2398.47     2435.02     96.45 o 
  -4  12   2      840.71      821.80     44.69 o 
  -3  12   2     1479.90     1385.40     50.40 o 
  -2  12   2     2576.03     2307.33     55.31 o 
  -1  12   2     3457.77     3275.58     93.80 o 
   0  12   2      193.82      227.43     21.97 o 
   1  12   2     2256.48     2565.22     66.54 o 
   2  12   2      123.97      143.46     22.20 o 
   3  12   2     1077.69      999.52     45.46 o 
   4  12   2     1945.00     1850.22     76.75 o 
   5  12   2     3797.43     3790.56    109.07 o 
   6  12   2      444.88      488.98     49.07 o 
   7  12   2      584.67      682.03     58.97 o 
   8  12   2      437.27      466.70     56.69 o 
   9  12   2       16.88       12.50     86.89 o 
 -10  13   2       30.95       21.85     45.61 o 
  -9  13   2       42.93       29.59     38.41 o 
  -8  13   2       45.73      108.39     33.38 o 
  -7  13   2        8.32        1.16     25.01 o 
  -6  13   2       33.94       57.46     27.71 o 
  -5  13   2      578.50      605.05     44.21 o 
  -4  13   2     1445.87     1505.15     79.74 o 
  -3  13   2     1610.50     1920.33     51.62 o 
  -2  13   2      283.23      329.18     27.14 o 
  -1  13   2      179.40      204.65     21.86 o 
   0  13   2        2.40        2.05     19.13 o 
   1  13   2      216.81      247.92     24.57 o 
   2  13   2     2341.01     2321.09     64.95 o 
   3  13   2     1756.03     1749.36     59.08 o 
   4  13   2      480.00      405.34     40.80 o 
   5  13   2        8.77       28.73     24.40 o 
   6  13   2      285.89      357.04     45.30 o 
   7  13   2      100.26      185.38     44.55 o 
   8  13   2      626.20      670.99     64.03 o 
   9  13   2        0.25      -33.55     69.22 o 
 -10  14   2        4.54       30.27     45.79 o 
  -9  14   2      219.18      232.51     57.60 o 
  -8  14   2       20.01      -19.48     25.70 o 
  -7  14   2      456.15      494.87     49.58 o 
  -6  14   2      316.71      271.01     65.34 o 
  -5  14   2       59.53       39.82     21.32 o 
  -4  14   2      690.76      666.82     44.66 o 
  -3  14   2     4553.04     5041.71    115.55 o 
  -2  14   2      996.45      969.02     39.80 o 
  -1  14   2     2458.17     2557.00     63.51 o 
   0  14   2     2208.47     2268.60     60.78 o 
   1  14   2      766.94      785.76     63.75 o 
   2  14   2       35.48       27.66     18.37 o 
   3  14   2      340.16      326.61     37.70 o 
   4  14   2      886.41      859.62     55.25 o 
   5  14   2     2047.44     2049.45     82.29 o 
   6  14   2     2651.96     2577.91    171.19 o 
   7  14   2        8.29      -23.76     29.30 o 
   8  14   2      610.76      591.39     64.20 o 
   9  14   2      265.32      278.25    162.34 o 
 -10  15   2       40.25        3.43     50.95 o 
  -9  15   2       24.98       40.16     49.90 o 
  -8  15   2      106.69      116.91     47.72 o 
  -7  15   2       10.85        5.19     26.06 o 
  -6  15   2      619.04      609.15     49.38 o 
  -5  15   2      606.20      629.24     47.66 o 
  -4  15   2      687.02      777.42     50.65 o 
  -3  15   2       13.99       29.96     20.37 o 
  -2  15   2       96.08       94.05     25.07 o 
  -1  15   2      430.39      469.01     31.60 o 
   0  15   2     2722.91     2752.36     69.66 o 
   1  15   2      555.75      590.12     41.77 o 
   2  15   2      700.77      595.03     55.02 o 
   3  15   2      824.86      725.50     50.07 o 
   4  15   2        4.87      -15.27     53.08 o 
   5  15   2      353.81      392.48     46.84 o 
   6  15   2      812.91      942.53     66.89 o 
   7  15   2      153.35      145.73     41.61 o 
   8  15   2       32.34       77.57     39.03 o 
   9  15   2       85.82      136.26     82.16 o 
 -10  16   2       73.20       58.71     76.34 o 
  -9  16   2       26.77      -23.38     42.57 o 
  -8  16   2      419.98      476.46     71.70 o 
  -7  16   2        3.91        3.56     28.67 o 
  -6  16   2       29.86       11.33     25.07 o 
  -5  16   2     1563.68     1697.67     72.22 o 
  -4  16   2      269.44      308.43     64.10 o 
  -3  16   2      536.93      613.20     45.62 o 
  -2  16   2      489.49      507.58     49.81 o 
  -1  16   2     2494.52     2444.18     66.53 o 
   0  16   2       24.91       10.27     17.83 o 
   1  16   2        1.01        5.90     18.88 o 
   2  16   2        0.35        4.53     18.76 o 
   3  16   2       56.34       28.46     23.53 o 
   4  16   2      858.54      876.49     59.06 o 
   5  16   2      343.95      302.15     50.56 o 
   6  16   2     2543.55     2756.06    105.72 o 
   7  16   2      192.07      247.43     47.16 o 
   8  16   2      302.50      310.68     55.68 o 
   9  16   2        0.85       65.02     73.43 o 
 -10  17   2      584.84     1005.68    149.20 o 
  -9  17   2       73.64       33.99     47.49 o 
  -8  17   2     1197.94     1177.48    148.43 o 
  -7  17   2     1084.82     1064.29     92.37 o 
  -6  17   2       13.73      -22.34     22.34 o 
  -5  17   2      258.97      262.26     38.89 o 
  -4  17   2      549.65      567.42     48.74 o 
  -3  17   2        1.63      -17.26     20.91 o 
  -2  17   2     2375.29     2459.47    129.22 o 
  -1  17   2     1031.41     1037.67     46.47 o 
   0  17   2      531.88      559.37     61.31 o 
   1  17   2     3006.81     2762.87    106.44 o 
   2  17   2     1617.37     1504.22     81.43 o 
   3  17   2      315.92      249.56     38.55 o 
   4  17   2     1452.84     1262.16     90.68 o 
   5  17   2     1154.33     1029.55     67.77 o 
   6  17   2        2.67       69.72     34.92 o 
   7  17   2      253.43      213.95     49.00 o 
   8  17   2      183.98      202.47     49.51 o 
  -9  18   2       73.10       65.41     55.84 o 
  -8  18   2       55.07        4.13     37.71 o 
  -7  18   2       38.50        8.43     48.84 o 
  -6  18   2       79.33       44.91     28.21 o 
  -5  18   2      255.50      277.70     39.48 o 
  -4  18   2      264.87      271.56     39.04 o 
  -3  18   2       58.02       30.34     23.63 o 
  -2  18   2     1057.05     1004.11     75.07 o 
  -1  18   2     1427.62     1515.60     67.49 o 
   0  18   2      582.92      540.02     45.15 o 
   1  18   2      226.78      257.13     44.03 o 
   2  18   2      282.74      260.88     44.70 o 
   3  18   2       33.13       22.72     27.01 o 
   4  18   2     1284.45     1196.94     69.97 o 
   5  18   2      760.90      876.00     65.00 o 
   6  18   2       14.36      -28.60     28.60 o 
   7  18   2       44.77       51.50     38.20 o 
   8  18   2      382.64      420.81     61.28 o 
  -9  19   2      223.86      155.22     57.93 o 
  -8  19   2       58.05       26.69     45.85 o 
  -7  19   2      125.04      123.67     77.92 o 
  -6  19   2      449.10      489.10     52.41 o 
  -5  19   2       66.45       55.23     28.09 o 
  -4  19   2      100.16      105.36     30.07 o 
  -3  19   2       56.52       55.62     26.02 o 
  -2  19   2        4.05        5.43     25.06 o 
  -1  19   2     5703.78     5746.15    141.68 o 
   0  19   2     1388.04     1247.72     64.26 o 
   1  19   2      164.07      129.75     72.22 o 
   2  19   2      263.82      190.74     42.01 o 
   3  19   2     1458.71     1384.03     90.43 o 
   4  19   2      195.09      230.66     39.97 o 
   5  19   2        0.72       12.85     30.70 o 
   6  19   2       49.71        1.62     53.45 o 
   7  19   2        0.02      -23.86     35.79 o 
   8  19   2      303.16      311.09     73.92 o 
  -9  20   2       18.46       66.47     77.80 o 
  -8  20   2        7.90      -42.15     42.15 o 
  -7  20   2      364.03      319.60     63.22 o 
  -6  20   2      114.51      112.82     35.36 o 
  -5  20   2      218.51      175.90     44.52 o 
  -4  20   2      521.20      568.83     52.93 o 
  -3  20   2     3907.79     4091.38    119.22 o 
  -2  20   2      448.42      476.56     49.39 o 
  -1  20   2      676.42      731.48     54.26 o 
   0  20   2      180.58      225.82     38.45 o 
   1  20   2      325.31      306.11     89.24 o 
   2  20   2      324.70      308.78     51.97 o 
   3  20   2      114.18      110.42     41.51 o 
   4  20   2        4.78      -25.42     27.79 o 
   5  20   2      464.14      501.33     76.55 o 
   6  20   2     1500.04     1451.57     86.98 o 
   7  20   2      165.61      151.40     47.21 o 
   8  20   2      123.89      104.51    127.45 o 
  -8  21   2        4.33       71.51     49.53 o 
  -7  21   2        1.70      -38.62     69.95 o 
  -6  21   2      580.44      593.44     76.97 o 
  -5  21   2      523.86      442.77     58.52 o 
  -4  21   2        4.22       14.71     29.22 o 
  -3  21   2       45.77       22.83     26.38 o 
  -2  21   2      435.17      423.23     48.27 o 
  -1  21   2      497.37      456.16     48.51 o 
   0  21   2      240.45      246.33     47.25 o 
   1  21   2        0.85      -10.88     29.82 o 
   2  21   2       26.36       96.42     38.96 o 
   3  21   2      510.79      399.87     64.49 o 
   4  21   2      107.36      118.28     37.76 o 
   5  21   2        0.35      -28.40     28.40 o 
   6  21   2      101.69       23.91     42.03 o 
   7  21   2       10.85      -37.52     37.52 o 
  -8  22   2      119.28      115.64     90.41 o 
  -7  22   2        5.70       80.86     49.63 o 
  -6  22   2       77.64       16.60     71.77 o 
  -5  22   2     1267.00     1204.98     76.31 o 
  -4  22   2      503.20      483.47     66.17 o 
  -3  22   2      879.27      869.65     63.86 o 
  -2  22   2      295.14      330.83     46.63 o 
  -1  22   2     1829.51     1870.37     83.89 o 
   0  22   2       76.91       54.77     35.46 o 
   1  22   2      222.14      233.90     47.30 o 
   2  22   2       22.03       22.53     36.35 o 
   3  22   2      114.69      123.66     45.94 o 
   4  22   2      805.24      864.85     94.78 o 
   5  22   2      215.27      246.34     49.14 o 
   6  22   2      189.95      150.57     53.25 o 
   7  22   2      101.30       66.74     77.55 o 
  -8  23   2      133.81       98.42     95.83 o 
  -7  23   2      121.18      143.60     58.67 o 
  -6  23   2       25.36       23.39    124.13 o 
  -5  23   2       64.61       43.08     50.61 o 
  -4  23   2      107.89      114.10     39.62 o 
  -3  23   2        6.89       33.77     32.62 o 
  -2  23   2     1001.73      992.97    112.46 o 
  -1  23   2     1339.28     1407.00    132.75 o 
   0  23   2        5.98       13.00     36.11 o 
   1  23   2     1575.15     1487.50     96.16 o 
   2  23   2     1968.95     1909.67    109.64 o 
   3  23   2      476.19      332.73     61.76 o 
   4  23   2       16.42      -22.89     37.18 o 
   5  23   2      207.61      235.79     51.25 o 
   6  23   2       35.56       23.65     40.50 o 
   7  23   2      311.57      340.94    114.27 o 
  -7  24   2       15.21      -15.93     73.43 o 
  -6  24   2      345.80      274.61     67.65 o 
  -5  24   2        1.35      -14.54     46.76 o 
  -4  24   2       25.58       13.87     32.83 o 
  -3  24   2      191.09      132.65     39.77 o 
  -2  24   2       94.34      137.81     37.61 o 
  -1  24   2      250.77      250.57     46.25 o 
   0  24   2      106.77       25.13     79.66 o 
   1  24   2       70.60       98.33     48.88 o 
   2  24   2      200.95      222.39     50.94 o 
   3  24   2       78.27       81.56     66.96 o 
   4  24   2      116.15       89.21     72.22 o 
   5  24   2      164.64      134.65    113.98 o 
   6  24   2      252.27      327.77     75.29 o 
  -7  25   2      142.39      208.32     97.69 o 
  -6  25   2      234.74      156.97     64.42 o 
  -5  25   2        0.54      -32.09     46.00 o 
  -4  25   2      230.64      224.62     48.89 o 
  -3  25   2        9.69       -6.89     32.91 o 
  -2  25   2       48.62       -7.13     31.89 o 
  -1  25   2      147.11      110.15     46.72 o 
   0  25   2      318.47      355.32     62.59 o 
   1  25   2      219.39      195.89     52.77 o 
   2  25   2      487.08      533.55     75.16 o 
   3  25   2      704.73      639.52    103.11 o 
   4  25   2      193.77       60.06     51.46 o 
   5  25   2       19.73      -46.80     46.80 o 
  -6  26   2        7.13      -57.17     80.63 o 
  -5  26   2       32.82       29.26     67.44 o 
  -4  26   2      340.06      285.15     66.36 o 
  -3  26   2      663.40      637.73     65.73 o 
  -2  26   2      133.92      149.65     44.15 o 
  -1  26   2       18.55       37.30     38.92 o 
   0  26   2        8.88       12.52     39.71 o 
   1  26   2      133.09      120.87     47.01 o 
   2  26   2      172.34      101.52     83.05 o 
   3  26   2      246.35      176.05     61.17 o 
   4  26   2      129.67      146.99     58.21 o 
   5  26   2      211.93       84.91     85.88 o 
  -6  27   2       30.14       66.55     96.07 o 
  -5  27   2        0.70      -71.65     76.91 o 
  -4  27   2        3.93      -31.66     45.13 o 
  -3  27   2       84.59      105.25     46.14 o 
  -2  27   2       85.22       90.95     41.70 o 
  -1  27   2        1.27       14.82     41.65 o 
   0  27   2      128.80      107.90     49.39 o 
   1  27   2       81.96       25.20     42.95 o 
   2  27   2      260.88      198.03     65.95 o 
   3  27   2        3.98      -43.61     43.61 o 
   4  27   2        7.69       -9.46     57.54 o 
  -5  28   2      252.12      354.20    121.63 o 
  -4  28   2      207.04      279.01     71.88 o 
  -3  28   2       92.35       86.07     48.71 o 
  -2  28   2       23.08       24.91     44.17 o 
  -1  28   2       53.70       66.97     47.55 o 
   0  28   2       36.67       45.46     72.70 o 
   1  28   2        0.00       65.83     49.11 o 
   2  28   2       11.91       85.53     53.33 o 
   3  28   2       65.70      120.19     58.33 o 
  -4  29   2        7.40       16.58     88.15 o 
  -3  29   2       12.82       63.32     99.71 o 
  -2  29   2      186.65      190.32     60.49 o 
  -1  29   2       10.06       71.00     54.05 o 
   0  29   2       67.09       34.91     48.73 o 
   1  29   2      185.51      198.63     63.70 o 
   2  29   2      196.44      309.16     70.53 o 
  -2  30   2       10.84       57.82     68.98 o 
  -1  30   2       15.49      109.66     76.99 o 
   0  30   2       26.53       15.12     68.98 o 
   1  30   2        0.41       82.32     69.06 o 
 -10   1   3      414.81      421.24     60.09 o 
  -9   1   3     1745.31     1764.86     65.41 o 
  -8   1   3     2089.24     2096.53     58.91 o 
  -7   1   3      238.24      246.20     26.83 o 
  -6   1   3     1206.54     1176.73     58.12 o 
  -5   1   3      142.76       92.50     15.26 o 
  -4   1   3       32.75       32.23     11.23 o 
  -3   1   3     6907.95     6877.85     93.23 o 
  -2   1   3       87.01      177.27     12.42 o 
  -1   1   3    10633.79     9763.48    117.97 o 
   0   1   3    16340.70    14338.49    169.80 o 
   1   1   3     8875.91     7979.98    108.38 o 
   2   1   3     2099.36     1927.12     52.49 o 
   3   1   3      511.48      653.57     24.99 o 
   4   1   3     3818.94     4004.67     81.51 o 
   5   1   3        5.07       19.81     15.62 o 
   6   1   3       90.82       17.76     53.78 o 
   7   1   3     2208.10     2348.04    112.41 o 
   8   1   3     1319.18     1151.93     90.46 o 
   9   1   3      337.06      321.35     66.16 o 
  10   1   3      282.48      259.86     66.40 o 
 -11   2   3       15.84      -21.92     53.13 o 
 -10   2   3        0.97      -28.56     48.00 o 
  -9   2   3        2.39        6.09     20.11 o 
  -8   2   3      209.15      289.60     31.26 o 
  -7   2   3     2025.18     1854.37     56.88 o 
  -6   2   3     5445.48     5662.99    100.81 o 
  -5   2   3     2305.30     2261.59     71.97 o 
  -4   2   3     3438.07     3215.99     52.56 o 
  -3   2   3       10.87       11.60      8.04 o 
  -2   2   3     4003.38     4983.61     83.75 o 
  -1   2   3      523.40      521.45     18.04 o 
   0   2   3     5037.41     5030.81     72.06 o 
   1   2   3     2126.22     1977.31     49.34 o 
   2   2   3       21.24        6.56      9.21 o 
   3   2   3     1774.31     1847.30     41.36 o 
   4   2   3      468.70      400.37     23.50 o 
   5   2   3      585.77      567.66     37.67 o 
   6   2   3     3219.59     3292.65    125.53 o 
   7   2   3      206.85      202.36     47.14 o 
   8   2   3       27.36        7.18     32.78 o 
   9   2   3       43.51      -14.50     41.07 o 
  10   2   3       70.39       67.98     51.05 o 
 -11   3   3        2.11        6.95     60.41 o 
 -10   3   3       75.37       44.73     34.59 o 
  -9   3   3       33.27       -3.92     40.88 o 
  -8   3   3      446.66      487.28     42.30 o 
  -7   3   3     1118.61     1075.90     52.68 o 
  -6   3   3     1101.23     1015.29     46.36 o 
  -5   3   3        5.80      -11.06     11.06 o 
  -4   3   3      682.64      707.25     29.13 o 
  -3   3   3     1501.88     1707.18     36.22 o 
  -2   3   3      735.35      895.31     20.96 o 
  -1   3   3     3530.74     3167.85     48.89 o 
   0   3   3     2465.65     2229.54     41.83 o 
   1   3   3        1.19       24.88      9.55 o 
   2   3   3      160.40      170.47     16.18 o 
   3   3   3      253.67      288.11     22.06 o 
   4   3   3       58.99       25.17     13.92 o 
   5   3   3       59.95       70.66     16.44 o 
   6   3   3        0.26        0.74     31.38 o 
   7   3   3       51.20       26.12     30.87 o 
   8   3   3      272.61      271.75     56.80 o 
   9   3   3      451.29      429.76    119.89 o 
  10   3   3        5.42       -1.78     48.66 o 
 -11   4   3       26.38       53.78     66.64 o 
 -10   4   3      448.12      568.44     67.22 o 
  -9   4   3     1760.84     1715.66     75.28 o 
  -8   4   3      143.51      170.51     39.54 o 
  -7   4   3     2027.05     1944.47     87.12 o 
  -6   4   3     7602.65     7364.25    119.90 o 
  -5   4   3     3055.59     2782.15     59.48 o 
  -4   4   3      181.99      172.24     16.45 o 
  -3   4   3     4208.15     4746.27     72.28 o 
  -2   4   3       44.26       51.59      7.93 o 
  -1   4   3     1296.96     1197.96     27.58 o 
   0   4   3       83.53       59.76     10.58 o 
   1   4   3      476.07      578.23     22.85 o 
   2   4   3     5527.88     5573.85     88.25 o 
   3   4   3    14964.92    14842.20    173.52 o 
   4   4   3     2920.83     2710.52     77.01 o 
   5   4   3      366.65      333.38     30.03 o 
   6   4   3     6635.19     6522.51    186.57 o 
   7   4   3      300.46      336.51     55.35 o 
   8   4   3        5.83        1.95     37.11 o 
   9   4   3        0.73       36.43     44.48 o 
  10   4   3       63.52      -14.39     60.00 o 
 -11   5   3        6.61      131.41     75.77 o 
 -10   5   3      243.71      315.90     45.49 o 
  -9   5   3      841.57      998.96     61.87 o 
  -8   5   3        3.73       17.74     18.41 o 
  -7   5   3      263.19      171.09     42.08 o 
  -6   5   3       46.78       21.33     15.59 o 
  -5   5   3     1722.36     1654.70     44.55 o 
  -4   5   3     1105.67     1006.25     31.79 o 
  -3   5   3     9950.28    10320.01    155.58 o 
  -2   5   3      895.50     1075.47     25.46 o 
  -1   5   3      237.78      345.45     17.87 o 
   0   5   3     2128.54     2115.22     49.62 o 
   1   5   3     8625.34     9169.67    143.04 o 
   2   5   3      256.42      244.21     18.13 o 
   3   5   3      204.07      173.80     20.05 o 
   4   5   3       15.69       46.62     13.93 o 
   5   5   3      232.65      249.12     28.42 o 
   6   5   3      196.29      129.00     37.72 o 
   7   5   3      934.27      754.91    124.78 o 
   8   5   3      326.82      418.06     66.77 o 
   9   5   3      361.50      333.16     67.65 o 
  10   5   3       77.96       29.60     71.16 o 
 -11   6   3       34.20      140.31     77.88 o 
 -10   6   3        2.98       29.41     37.57 o 
  -9   6   3      218.93      220.57     41.37 o 
  -8   6   3        9.03        5.93     20.48 o 
  -7   6   3        3.54       13.30     19.90 o 
  -6   6   3        5.11       -9.99     13.42 o 
  -5   6   3     2080.97     2001.89     49.98 o 
  -4   6   3       97.99      144.30     18.06 o 
  -3   6   3      508.20      471.80     31.21 o 
  -2   6   3     2628.33     2437.92     46.41 o 
  -1   6   3     1007.00      966.05     25.04 o 
   0   6   3     1406.08     1302.09     60.56 o 
   1   6   3     7085.37     6919.25    101.17 o 
   2   6   3      157.30      167.89     16.07 o 
   3   6   3      501.99      537.13     30.19 o 
   4   6   3     3384.78     3041.25     73.40 o 
   5   6   3      524.88      432.41     53.18 o 
   6   6   3      446.72      443.97     43.50 o 
   7   6   3       89.76      177.91     44.28 o 
   8   6   3      568.55      602.96     75.87 o 
   9   6   3        1.84       -3.83     42.70 o 
 -11   7   3      598.89     1010.12    136.02 o 
 -10   7   3      193.20      152.18     69.75 o 
  -9   7   3      467.77      574.47     65.30 o 
  -8   7   3       29.29       33.72     26.76 o 
  -7   7   3      796.34      689.60     46.15 o 
  -6   7   3      920.09     1030.93     63.89 o 
  -5   7   3     1275.17     1210.00     39.58 o 
  -4   7   3     3131.64     3295.34     63.23 o 
  -3   7   3     8350.04     8151.99    114.33 o 
  -2   7   3     9810.20     9782.99    129.88 o 
  -1   7   3    36246.84    37082.38    373.04 o 
   0   7   3     5265.18     4799.96     83.84 o 
   1   7   3     1088.05      938.76     68.12 o 
   2   7   3     8325.51     8681.01    124.78 o 
   3   7   3     1372.07     1312.86     35.89 o 
   4   7   3      564.74      498.90     40.63 o 
   5   7   3      951.50      976.42     49.62 o 
   6   7   3      278.04      233.91     36.67 o 
   7   7   3     2031.34     2231.12    114.26 o 
   8   7   3     1096.95     1202.99    234.80 o 
   9   7   3      338.33      358.51     99.39 o 
 -11   8   3        0.83      117.91     74.08 o 
 -10   8   3        1.05        8.83     35.01 o 
  -9   8   3      191.75       89.24     83.29 o 
  -8   8   3      196.08       88.18     52.07 o 
  -7   8   3      355.27      329.04     36.59 o 
  -6   8   3       61.30       45.36     20.56 o 
  -5   8   3       37.62       22.17     13.44 o 
  -4   8   3      288.52      395.09     23.05 o 
  -3   8   3       92.85       99.76     14.26 o 
  -2   8   3      245.39      186.87     16.21 o 
  -1   8   3     2753.22     2474.20     45.50 o 
   0   8   3      413.06      435.75     21.87 o 
   1   8   3     4051.67     3794.75     65.49 o 
   2   8   3      287.93      296.37     24.12 o 
   3   8   3        9.12       -0.63     13.21 o 
   4   8   3      804.23      855.55     42.63 o 
   5   8   3      122.11       73.15     22.42 o 
   6   8   3      722.61      728.15     54.26 o 
   7   8   3      696.20      576.31    143.10 o 
   8   8   3      441.61      594.30    121.42 o 
   9   8   3        0.54       -7.73     55.11 o 
 -11   9   3       19.42       13.48     43.25 o 
 -10   9   3       83.16       79.51     50.38 o 
  -9   9   3      179.83      296.39     52.37 o 
  -8   9   3       46.27       34.92     28.75 o 
  -7   9   3       73.63       25.78     23.14 o 
  -6   9   3      239.44      197.64     29.43 o 
  -5   9   3      849.41      874.81     44.83 o 
  -4   9   3     2404.13     2321.58     53.22 o 
  -3   9   3     7502.00     7757.78    114.19 o 
  -2   9   3     2198.91     2210.04     48.98 o 
  -1   9   3     1435.85     1287.69     36.75 o 
   0   9   3    14909.64    15358.21    194.96 o 
   1   9   3     1138.78     1128.07     30.45 o 
   2   9   3      317.14      320.20     21.23 o 
   3   9   3      502.35      484.03     29.05 o 
   4   9   3     1100.77     1137.68     49.14 o 
   5   9   3     6070.37     6064.49    123.24 o 
   6   9   3       25.22       23.49     28.72 o 
   7   9   3      126.35       71.06     39.08 o 
   8   9   3      354.79      462.84     69.30 o 
   9   9   3     1061.02     1049.55     99.99 o 
 -11  10   3        0.55       29.05     44.56 o 
 -10  10   3       83.89      144.66     50.19 o 
  -9  10   3      693.69      605.78     81.27 o 
  -8  10   3        7.35        4.23     28.98 o 
  -7  10   3      996.99      946.26     98.04 o 
  -6  10   3     4570.38     4477.91    110.35 o 
  -5  10   3     2360.50     2542.96     74.74 o 
  -4  10   3      547.92      607.23     28.66 o 
  -3  10   3      311.29      318.84     21.87 o 
  -2  10   3      154.11      187.19     24.04 o 
  -1  10   3     6325.34     6611.61    102.53 o 
   0  10   3     1456.79     1607.06     38.31 o 
   1  10   3      211.27      204.09     16.86 o 
   2  10   3    10544.58    10675.37    159.87 o 
   3  10   3    14803.39    14583.83    209.02 o 
   4  10   3     1117.12     1140.61     45.86 o 
   5  10   3      376.07      369.87     41.78 o 
   6  10   3     6486.17     6574.99    157.12 o 
   7  10   3      160.55      176.11     59.28 o 
   8  10   3       29.64       -2.36     40.35 o 
   9  10   3       20.46       34.59     45.14 o 
 -11  11   3       10.40        6.75     46.99 o 
 -10  11   3      103.79      193.88     53.96 o 
  -9  11   3      132.51       91.05     42.64 o 
  -8  11   3      187.56      210.85     45.80 o 
  -7  11   3      146.41      186.09     32.24 o 
  -6  11   3       16.57        7.39     19.59 o 
  -5  11   3      253.08      226.52     30.99 o 
  -4  11   3     1945.22     1892.84     50.21 o 
  -3  11   3      304.81      281.68     21.99 o 
  -2  11   3       26.64       34.92     13.65 o 
  -1  11   3       49.18       22.28     12.37 o 
   0  11   3     2168.92     2190.06     75.90 o 
   1  11   3      396.54      435.81     27.07 o 
   2  11   3      111.06      166.48     27.10 o 
   3  11   3      260.86      223.78     27.16 o 
   4  11   3      399.59      349.24     45.52 o 
   5  11   3        4.15      -17.79     24.41 o 
   6  11   3       24.57        2.92     23.38 o 
   7  11   3       54.67        1.84     24.00 o 
   8  11   3       73.52        1.16     31.49 o 
   9  11   3      338.49      289.35     67.97 o 
 -11  12   3       17.93       84.47     53.16 o 
 -10  12   3        2.06       37.70     43.27 o 
  -9  12   3       89.56       82.70     40.43 o 
  -8  12   3      153.09      130.02     42.54 o 
  -7  12   3      133.80      132.75     30.11 o 
  -6  12   3      630.23      490.99     42.63 o 
  -5  12   3     6540.85     6011.57    151.93 o 
  -4  12   3     2557.71     2329.69    101.41 o 
  -3  12   3       32.61       19.30     13.44 o 
  -2  12   3       27.34       13.39     12.82 o 
  -1  12   3     4340.14     4336.68    146.93 o 
   0  12   3     5670.66     6155.19     91.41 o 
   1  12   3      743.21      686.55     28.22 o 
   2  12   3      530.26      578.95     41.03 o 
   3  12   3     2616.70     2538.97     71.51 o 
   4  12   3     4012.24     4050.16     96.39 o 
   5  12   3      928.39      984.41     61.35 o 
   6  12   3      653.59      563.84     60.80 o 
   7  12   3       21.13       22.63     36.77 o 
   8  12   3      645.12      701.21     85.54 o 
   9  12   3        0.04       11.80     51.56 o 
 -11  13   3      308.53      387.46     78.85 o 
 -10  13   3       91.86      110.52     48.81 o 
  -9  13   3       42.65       20.44     37.93 o 
  -8  13   3      196.59      193.54     49.83 o 
  -7  13   3     1456.74     1696.27     94.30 o 
  -6  13   3      454.12      489.08     43.80 o 
  -5  13   3      883.09      920.40     52.75 o 
  -4  13   3      178.08      215.61     28.61 o 
  -3  13   3     2107.44     2040.00     54.56 o 
  -2  13   3     2090.08     2146.32     78.88 o 
  -1  13   3     2285.04     2019.75    161.04 o 
   0  13   3     1714.74     1585.23     49.34 o 
   1  13   3     1904.12     1831.76     45.90 o 
   2  13   3     4638.60     4884.37    116.78 o 
   3  13   3      294.53      291.84     32.06 o 
   4  13   3        0.87       -0.86     18.84 o 
   5  13   3     1202.76     1246.23    157.89 o 
   6  13   3       60.30       39.85     31.26 o 
   7  13   3     1569.00     1437.79     81.78 o 
   8  13   3      518.16      587.56     83.27 o 
   9  13   3      177.02       67.52     80.30 o 
 -10  14   3      208.74      178.04     97.53 o 
  -9  14   3        5.70       44.01     40.30 o 
  -8  14   3      271.89      291.58     55.02 o 
  -7  14   3        0.56       36.97     35.54 o 
  -6  14   3      288.26      257.06     35.17 o 
  -5  14   3      221.24      258.91     37.61 o 
  -4  14   3      128.44      128.57     26.37 o 
  -3  14   3      457.97      461.49     30.05 o 
  -2  14   3      358.51      383.23     37.63 o 
  -1  14   3      306.17      292.91     26.00 o 
   0  14   3      777.50      685.97     83.84 o 
   1  14   3      796.18      786.24     32.84 o 
   2  14   3       98.38      114.62     26.59 o 
   3  14   3       36.29       57.82     22.87 o 
   4  14   3      501.76      567.42     42.93 o 
   5  14   3        3.88       -6.90     24.94 o 
   6  14   3      323.53      315.43     78.88 o 
   7  14   3        0.40       23.23     33.62 o 
   8  14   3        2.96      -13.68     49.77 o 
 -10  15   3       78.33      149.17     69.43 o 
  -9  15   3      976.12      889.69     89.96 o 
  -8  15   3      302.70      252.21     51.84 o 
  -7  15   3        7.18       48.46     36.85 o 
  -6  15   3      152.00      109.92     28.15 o 
  -5  15   3      709.19      721.66     48.88 o 
  -4  15   3     1636.86     1674.69     66.91 o 
  -3  15   3     2278.03     2196.44     81.54 o 
  -2  15   3      240.85      265.31     42.78 o 
  -1  15   3     4229.61     4251.24     88.75 o 
   0  15   3     4376.70     4239.01    105.06 o 
   1  15   3      895.60     1004.70     45.15 o 
   2  15   3      395.37      459.35     41.09 o 
   3  15   3     1285.32     1215.62     63.82 o 
   4  15   3      591.63      667.53     53.47 o 
   5  15   3     1485.24     1428.75    106.17 o 
   6  15   3      468.06      464.96     54.43 o 
   7  15   3       80.83       16.23     34.16 o 
   8  15   3      213.95      245.31     65.52 o 
 -10  16   3       13.93        8.50     48.87 o 
  -9  16   3       41.74       19.93     45.34 o 
  -8  16   3        4.29      -35.21     37.27 o 
  -7  16   3     1252.88     1255.66     91.63 o 
  -6  16   3     1607.98     1796.46    142.69 o 
  -5  16   3      483.92      545.29     89.66 o 
  -4  16   3     1745.65     1726.66     69.89 o 
  -3  16   3     4856.38     5111.10    490.30 o 
  -2  16   3      207.29      332.42     29.55 o 
  -1  16   3      144.54      175.92     24.90 o 
   0  16   3       11.89       -3.92     15.36 o 
   1  16   3      197.78      184.40     26.45 o 
   2  16   3     2576.04     2509.42     85.38 o 
   3  16   3     2204.90     2360.77     88.94 o 
   4  16   3     1449.18     1464.95     74.13 o 
   5  16   3      417.84      397.63     48.74 o 
   6  16   3      823.10      932.79     70.37 o 
   7  16   3       10.10        9.40     33.87 o 
   8  16   3      147.41      166.01     47.88 o 
 -10  17   3        8.93      -30.73     66.47 o 
  -9  17   3        2.84      -37.79     37.79 o 
  -8  17   3       55.45      102.81     46.43 o 
  -7  17   3      239.73      212.44     50.73 o 
  -6  17   3      135.28       95.53     39.66 o 
  -5  17   3        4.08        1.38     19.66 o 
  -4  17   3      218.32       71.15     58.35 o 
  -3  17   3      324.74      422.84     61.58 o 
  -2  17   3      346.19      365.63     35.47 o 
  -1  17   3       15.38       20.11     20.96 o 
   0  17   3        3.31      -17.04     17.67 o 
   1  17   3      100.25       90.39     26.29 o 
   2  17   3        0.23        3.36     21.04 o 
   3  17   3      144.20       96.81     36.33 o 
   4  17   3      401.63      371.81     46.62 o 
   5  17   3      109.81      148.22     36.86 o 
   6  17   3      160.94      260.75     60.55 o 
   7  17   3        5.11       26.02     38.25 o 
   8  17   3      168.92      104.66     46.91 o 
  -9  18   3       64.99      -14.14     45.23 o 
  -8  18   3      125.44       83.38     47.37 o 
  -7  18   3      314.29      329.15     58.80 o 
  -6  18   3      958.36      878.22    156.20 o 
  -5  18   3     2172.30     2385.10    189.76 o 
  -4  18   3     1373.90     1483.02    136.99 o 
  -3  18   3      713.96      823.49     60.39 o 
  -2  18   3      590.71      590.98     63.53 o 
  -1  18   3        9.11       -3.02     18.42 o 
   0  18   3      258.74      232.88     30.59 o 
   1  18   3     2419.06     2480.85     87.41 o 
   2  18   3      370.16      519.77     48.19 o 
   3  18   3     1112.41     1171.73     87.22 o 
   4  18   3     1088.50     1069.76    111.48 o 
   5  18   3      157.71      141.67     51.47 o 
   6  18   3      289.73      264.59     49.32 o 
   7  18   3        1.94      -35.12     35.12 o 
   8  18   3       87.91      103.27     60.21 o 
  -9  19   3      129.08       39.67     46.55 o 
  -8  19   3      230.07      254.15     62.49 o 
  -7  19   3     1195.74      983.03    163.68 o 
  -6  19   3      298.71      221.78     53.26 o 
  -5  19   3       22.96      -29.65     29.65 o 
  -4  19   3      134.06      106.16     29.11 o 
  -3  19   3     1015.86     1137.40     62.05 o 
  -2  19   3      133.26      103.77     29.23 o 
  -1  19   3      598.19      558.27     40.80 o 
   0  19   3      824.29      791.34     46.58 o 
   1  19   3     1959.25     1985.86     80.24 o 
   2  19   3     1148.89     1075.48    121.79 o 
   3  19   3       37.78       19.68     32.10 o 
   4  19   3       65.56       46.94     36.44 o 
   5  19   3        8.73       13.52     33.57 o 
   6  19   3        3.83      -31.11     31.11 o 
   7  19   3       82.21       80.78     42.97 o 
   8  19   3       38.21      -41.16     77.23 o 
  -9  20   3       29.35       12.70     73.59 o 
  -8  20   3       65.95       59.81     44.09 o 
  -7  20   3       94.41       97.74     48.38 o 
  -6  20   3       94.33       78.55     41.48 o 
  -5  20   3       17.75      -26.63     32.34 o 
  -4  20   3       16.24       63.40     28.02 o 
  -3  20   3      105.65       75.98     28.54 o 
  -2  20   3      310.14      319.56     40.49 o 
  -1  20   3      174.96      169.08     30.63 o 
   0  20   3      367.55      370.20     38.42 o 
   1  20   3      221.76      139.14     50.70 o 
   2  20   3       15.22       12.31     29.34 o 
   3  20   3      288.07      254.53     50.69 o 
   4  20   3      325.32      324.88     55.27 o 
   5  20   3      517.93      456.02    143.86 o 
   6  20   3      232.36      149.98     49.89 o 
   7  20   3       19.43      -10.64     37.27 o 
  -9  21   3       32.37      -43.51     77.39 o 
  -8  21   3       34.13       12.95     46.42 o 
  -7  21   3        0.54       12.18     44.91 o 
  -6  21   3        0.14      -23.88     37.07 o 
  -5  21   3      114.80      156.27     55.60 o 
  -4  21   3      485.35      569.29     75.28 o 
  -3  21   3     1468.81     1526.36    111.47 o 
  -2  21   3      573.11      533.78     57.00 o 
  -1  21   3      978.62     1070.71     66.47 o 
   0  21   3     1950.69     1944.96     82.95 o 
   1  21   3      472.09      591.65     66.29 o 
   2  21   3      212.74      164.58     47.14 o 
   3  21   3       49.98       61.79     35.73 o 
   4  21   3        5.33       40.54     37.26 o 
   5  21   3     1055.39      817.49     84.66 o 
   6  21   3       86.77       92.73     49.57 o 
   7  21   3      123.98       64.53     90.17 o 
  -8  22   3       36.46       66.58     53.08 o 
  -7  22   3       64.98       51.74    106.18 o 
  -6  22   3       58.64       21.50     86.08 o 
  -5  22   3      157.85      204.06     53.05 o 
  -4  22   3      759.96      928.59     87.74 o 
  -3  22   3       31.76       65.37     32.46 o 
  -2  22   3      262.49      250.43     41.75 o 
  -1  22   3        0.97      -21.48     25.26 o 
   0  22   3       46.39       64.28     33.49 o 
   1  22   3       49.62      108.68     40.14 o 
   2  22   3      199.26      341.01     56.68 o 
   3  22   3      402.17      326.57     60.05 o 
   4  22   3      390.27      442.98     68.10 o 
   5  22   3       10.16       13.53     43.48 o 
   6  22   3      113.24      122.22     55.81 o 
  -8  23   3       22.62      -69.47     69.47 o 
  -7  23   3       52.82       12.66     49.06 o 
  -6  23   3       89.89        0.42     48.32 o 
  -5  23   3        5.19       19.38     42.98 o 
  -4  23   3      244.63      346.85     64.18 o 
  -3  23   3       49.62       35.51     31.93 o 
  -2  23   3       13.40       40.69     30.10 o 
  -1  23   3       92.52       93.79     35.59 o 
   0  23   3      656.48      645.84    125.10 o 
   1  23   3      199.81      114.33    106.06 o 
   2  23   3       34.81       27.55     41.39 o 
   3  23   3       66.40       32.77     55.39 o 
   4  23   3      340.07      339.92     64.12 o 
   5  23   3       36.18       20.17     54.02 o 
   6  23   3       11.57       59.30     53.92 o 
  -7  24   3      240.19       37.56     53.85 o 
  -6  24   3      523.10      561.36     82.47 o 
  -5  24   3      314.02      209.32     60.18 o 
  -4  24   3       41.91      120.35     52.69 o 
  -3  24   3      174.92      185.53     42.97 o 
  -2  24   3       73.19       73.07     35.65 o 
  -1  24   3       94.07       85.19     36.14 o 
   0  24   3       65.18       53.09     39.14 o 
   1  24   3      253.24      197.57     52.08 o 
   2  24   3      550.34      762.62    135.01 o 
   3  24   3     1182.91     1222.49     99.54 o 
   4  24   3      538.20      525.94     79.28 o 
   5  24   3       65.55       84.03     52.37 o 
  -7  25   3       13.15      -44.48     73.83 o 
  -6  25   3      112.40      107.26     54.55 o 
  -5  25   3       40.35      111.60     54.77 o 
  -4  25   3       23.10       55.65     49.58 o 
  -3  25   3      253.63      229.96     64.81 o 
  -2  25   3       29.96       67.74     36.76 o 
  -1  25   3        1.70       16.19     32.80 o 
   0  25   3      225.53      316.63     62.55 o 
   1  25   3      145.38      159.99     53.84 o 
   2  25   3       50.92       46.55     44.25 o 
   3  25   3       25.11       34.14     45.75 o 
   4  25   3        8.92      -42.28     45.31 o 
   5  25   3      151.16      136.62     56.68 o 
  -6  26   3        8.76      164.32     92.11 o 
  -5  26   3      172.36      123.52    100.88 o 
  -4  26   3        3.56       39.39     49.27 o 
  -3  26   3       13.05      -47.26     65.91 o 
  -2  26   3      124.82       73.65     53.62 o 
  -1  26   3       33.41       47.36     42.37 o 
   0  26   3       25.96        9.34     40.77 o 
   1  26   3      186.25      188.25     55.23 o 
   2  26   3        6.80       30.86     51.23 o 
   3  26   3        9.67        4.30     56.57 o 
   4  26   3      355.03      244.00     67.36 o 
  -6  27   3        0.47      -77.88     77.88 o 
  -5  27   3        5.00      121.94     59.93 o 
  -4  27   3      329.52      325.57     74.96 o 
  -3  27   3      897.06      720.22    118.35 o 
  -2  27   3      719.32      696.33     89.86 o 
  -1  27   3      377.50      458.60     72.61 o 
   0  27   3      151.37      169.15     53.44 o 
   1  27   3      346.98      402.77     71.23 o 
   2  27   3      408.96      596.97    207.95 o 
   3  27   3       15.52       38.78     49.51 o 
   4  27   3       22.54       10.11     70.19 o 
  -5  28   3       44.32      129.63    100.28 o 
  -4  28   3       30.08      109.48     60.49 o 
  -3  28   3       36.09       64.23     56.50 o 
  -2  28   3        6.69       32.38     55.59 o 
  -1  28   3       18.23       17.73     47.47 o 
   0  28   3       69.35      191.10     56.38 o 
   1  28   3      244.25      220.44     63.44 o 
   2  28   3       17.72       49.63     50.67 o 
   3  28   3        1.25       16.58     74.48 o 
  -4  29   3      157.08      133.84    101.81 o 
  -3  29   3       51.99      -70.44     82.16 o 
  -2  29   3        2.42       -2.43     70.27 o 
  -1  29   3       59.34       18.76     78.12 o 
   0  29   3      457.86      476.91    128.38 o 
   1  29   3        2.35      -12.40    112.93 o 
   2  29   3        7.76       54.34     71.57 o 
   0  30   3        6.83      126.88     81.11 o 
   1  30   3       31.24       31.38     75.77 o 
 -10   0   4      535.56      459.49     87.18 o 
  -9   0   4      529.27      598.35     60.54 o 
  -8   0   4       21.12        8.38     18.71 o 
  -7   0   4      610.77      467.86     46.41 o 
  -6   0   4     3821.78     3800.57    110.17 o 
  -5   0   4      237.44      306.34     30.21 o 
  -4   0   4      186.40      251.54     23.41 o 
  -3   0   4     2016.28     1840.48     76.91 o 
  -2   0   4     7085.34     8210.55    147.09 o 
  -1   0   4      323.51      388.65     22.51 o 
   0   0   4      274.68      325.81     24.23 o 
   1   0   4     1599.43     1627.15     72.22 o 
   2   0   4       32.81      128.03     44.40 o 
   3   0   4     3884.97     2823.92    382.55 o 
   4   0   4     2004.36     1831.79     91.46 o 
   5   0   4     2463.16     2623.48    102.24 o 
   6   0   4      157.00        8.09     39.71 o 
   7   0   4       31.82       76.99     57.82 o 
   8   0   4      775.61      942.68    126.48 o 
   9   0   4      149.41      231.77     92.84 o 
 -10   1   4      321.75      420.27     81.76 o 
  -9   1   4       60.47       38.53     21.71 o 
  -8   1   4       10.14       17.57     16.34 o 
  -7   1   4      769.83      746.89     50.07 o 
  -6   1   4      725.24      721.62     33.88 o 
  -5   1   4       86.22       70.44     14.75 o 
  -4   1   4     8516.36     9337.16    125.81 o 
  -3   1   4     2318.36     2235.43     40.19 o 
  -2   1   4     2101.97     1924.07     46.11 o 
  -1   1   4       20.45       21.76      7.59 o 
   0   1   4     1861.93     1982.28     50.49 o 
   1   1   4        1.62       26.06     10.11 o 
   2   1   4      855.85      703.88     75.69 o 
   3   1   4       28.51       12.14     11.92 o 
   4   1   4      170.77      109.73     19.67 o 
   5   1   4     1429.96     1426.43     61.64 o 
   6   1   4      688.75      633.53     50.68 o 
   7   1   4        5.25       -8.38     31.74 o 
   8   1   4       51.64       24.81     45.89 o 
   9   1   4      277.48      292.47    114.79 o 
 -10   2   4       19.13       33.24     49.01 o 
  -9   2   4      940.34     1073.16     53.84 o 
  -8   2   4     2379.99     2218.71     60.21 o 
  -7   2   4     1363.31     1181.70     47.32 o 
  -6   2   4      120.55      141.75     22.05 o 
  -5   2   4      250.85      207.43     19.08 o 
  -4   2   4      278.62      293.92     17.89 o 
  -3   2   4     2448.85     2559.07     43.93 o 
  -2   2   4     1099.10      952.92     31.61 o 
  -1   2   4       80.71      122.16     11.55 o 
   0   2   4      824.41      764.21     25.36 o 
   1   2   4     4340.75     4683.14     77.80 o 
   2   2   4     1089.66     1364.27     40.14 o 
   3   2   4      223.82      233.96     22.25 o 
   4   2   4     2709.30     2776.77     68.42 o 
   5   2   4     2877.77     2946.33     75.93 o 
   6   2   4       10.27        8.12     22.09 o 
   7   2   4       50.80       11.34     64.82 o 
   8   2   4       27.78       70.10     39.33 o 
   9   2   4       12.22       -4.28     41.42 o 
 -10   3   4        1.96       30.46     36.26 o 
  -9   3   4      315.18      266.83     38.53 o 
  -8   3   4      282.02      260.47     34.91 o 
  -7   3   4       12.66        9.14     13.22 o 
  -6   3   4     2471.60     2475.62     54.85 o 
  -5   3   4     3097.67     2979.36     61.32 o 
  -4   3   4      695.99      845.36     28.18 o 
  -3   3   4     3531.50     3190.38     52.12 o 
  -2   3   4    32883.50    33059.01    432.84 o 
  -1   3   4     3123.56     2935.04     49.85 o 
   0   3   4     4887.23     5398.76     81.95 o 
   1   3   4       13.27       10.29     13.80 o 
   2   3   4     2407.68     2437.33     55.27 o 
   3   3   4       99.96       84.53     16.81 o 
   4   3   4      409.79      485.81     31.40 o 
   5   3   4     2418.33     2386.78     82.77 o 
   6   3   4      568.61      539.57     63.87 o 
   7   3   4     1977.28     1959.32    140.75 o 
   8   3   4     1076.61     1137.24     97.04 o 
   9   3   4      194.49      136.58     62.92 o 
 -10   4   4       17.05       10.95     27.68 o 
  -9   4   4        2.49       -2.74     26.93 o 
  -8   4   4      621.38      708.57     48.52 o 
  -7   4   4      122.21      129.29     21.96 o 
  -6   4   4      386.26      318.58     24.99 o 
  -5   4   4      674.50      739.05     43.18 o 
  -4   4   4     6950.43     7043.08    102.85 o 
  -3   4   4       32.45       34.06      8.41 o 
  -2   4   4     1977.99     2112.50     52.36 o 
  -1   4   4      582.28      658.23     22.37 o 
   0   4   4     4703.21     5426.32    106.05 o 
   1   4   4      697.20      680.89     30.93 o 
   2   4   4       37.06       10.99     10.70 o 
   3   4   4      670.36      755.72     34.15 o 
   4   4   4      437.53      376.74     28.90 o 
   5   4   4      497.08      500.73     44.07 o 
   6   4   4      317.43      396.68     56.18 o 
   7   4   4       12.61       23.81     59.60 o 
   8   4   4        0.15      -33.99     33.99 o 
   9   4   4        4.91      -32.85     43.55 o 
 -11   5   4      102.54       88.55     60.81 o 
 -10   5   4       53.65       90.22     47.43 o 
  -9   5   4      127.23      128.92     40.98 o 
  -8   5   4        2.08       -1.12     38.78 o 
  -7   5   4     2159.19     2085.17     73.95 o 
  -6   5   4     1213.40     1260.07     43.38 o 
  -5   5   4     1592.08     1696.79     65.26 o 
  -4   5   4      549.05      586.15     23.26 o 
  -3   5   4     7563.33     6996.21     90.12 o 
  -2   5   4     6213.49     6235.92     88.22 o 
  -1   5   4     2417.55     2270.65     44.71 o 
   0   5   4     2236.19     2235.85     41.08 o 
   1   5   4      179.25      212.80     17.74 o 
   2   5   4     2897.90     2931.05     62.41 o 
   3   5   4     1076.14     1077.48     46.21 o 
   4   5   4      494.77      602.83     43.18 o 
   5   5   4     3977.22     4268.78     96.13 o 
   6   5   4     1042.21     1028.62     63.17 o 
   7   5   4     1329.90     1266.54    102.14 o 
   8   5   4     1206.16     1150.96     96.23 o 
   9   5   4      528.74      658.11    151.59 o 
 -11   6   4      192.26      264.20     79.49 o 
 -10   6   4      351.44      397.65     61.15 o 
  -9   6   4     1449.06     1686.04     93.04 o 
  -8   6   4      272.81      337.00     61.02 o 
  -7   6   4      314.16      375.59     36.36 o 
  -6   6   4     1859.65     1741.96     53.24 o 
  -5   6   4     2296.91     2364.67     54.99 o 
  -4   6   4      245.50      240.23     18.20 o 
  -3   6   4       54.32       57.84     10.18 o 
  -2   6   4      163.59      178.39     13.07 o 
  -1   6   4     4354.67     4149.65     68.59 o 
   0   6   4     6890.60     6806.06     98.85 o 
   1   6   4     7557.46     7669.48    113.74 o 
   2   6   4     2997.37     2634.86     58.86 o 
   3   6   4    20070.87    19476.60    251.52 o 
   4   6   4     3244.97     3153.04     99.97 o 
   5   6   4     1021.74     1038.18     49.98 o 
   6   6   4        7.41       13.27     23.65 o 
   7   6   4      114.94       94.75     41.68 o 
   8   6   4      431.87      411.42    147.62 o 
   9   6   4      483.10      450.20     79.19 o 
 -11   7   4       14.20      -10.60     38.43 o 
 -10   7   4       13.06       11.82     35.22 o 
  -9   7   4       78.15       68.64     35.95 o 
  -8   7   4       16.14        1.44     26.02 o 
  -7   7   4        0.70       -7.62     19.38 o 
  -6   7   4       33.15       26.62     14.91 o 
  -5   7   4      144.23      197.25     19.58 o 
  -4   7   4       72.47       88.49     13.99 o 
  -3   7   4      191.87      230.37     19.34 o 
  -2   7   4     2269.76     2469.18     56.14 o 
  -1   7   4     7944.48     9088.40    125.19 o 
   0   7   4        4.29       -7.84      7.88 o 
   1   7   4        3.48        7.80     10.83 o 
   2   7   4      172.38      225.54     20.86 o 
   3   7   4      558.60      713.41     45.69 o 
   4   7   4      570.62      688.84     47.42 o 
   5   7   4      760.07      720.30     44.51 o 
   6   7   4       16.03       47.07     27.35 o 
   7   7   4      133.13      114.72     70.68 o 
   8   7   4       38.20       24.15     41.46 o 
   9   7   4      134.54      193.38     62.29 o 
 -11   8   4       19.05        8.14     44.53 o 
 -10   8   4       51.80      103.85     44.03 o 
  -9   8   4      700.34      677.98     68.84 o 
  -8   8   4       82.49       85.70     32.89 o 
  -7   8   4      696.23      691.47     63.36 o 
  -6   8   4     1858.34     1777.36     62.87 o 
  -5   8   4     2959.89     3220.09     68.66 o 
  -4   8   4      175.84      211.78     25.24 o 
  -3   8   4       26.49       22.74     11.18 o 
  -2   8   4       78.54       73.19     11.66 o 
  -1   8   4       18.04       23.91     11.29 o 
   0   8   4     8668.24     9145.31    145.07 o 
   1   8   4    15467.34    16077.85    181.46 o 
   2   8   4     2648.04     2363.56     56.60 o 
   3   8   4     2668.75     2500.80     78.12 o 
   4   8   4     2595.38     2364.08    128.90 o 
   5   8   4     1327.90     1325.36     57.74 o 
   6   8   4      200.73      211.33     47.60 o 
   7   8   4        8.48      -31.41     33.15 o 
   8   8   4       46.94       34.68     43.01 o 
   9   8   4       69.92      131.53     55.23 o 
 -11   9   4      228.88      306.61     64.37 o 
 -10   9   4       36.14      137.98     47.35 o 
  -9   9   4       41.68       82.36     36.66 o 
  -8   9   4       10.09       37.01     32.86 o 
  -7   9   4       59.51       75.69     30.98 o 
  -6   9   4      227.34      287.22     31.68 o 
  -5   9   4     3226.32     3137.80     68.13 o 
  -4   9   4      281.86      247.27     20.71 o 
  -3   9   4      804.24      839.01     36.20 o 
  -2   9   4     4536.38     4425.55     69.94 o 
  -1   9   4     6172.04     6414.24    100.97 o 
   0   9   4     5172.73     5928.88     84.89 o 
   1   9   4       60.10       91.46     14.39 o 
   2   9   4        2.92        8.57     12.82 o 
   3   9   4      438.11      475.16     39.26 o 
   4   9   4     1874.55     1835.38     73.32 o 
   5   9   4     1071.48     1129.26     54.99 o 
   6   9   4      399.06      381.51     56.61 o 
   7   9   4     1340.93     1373.72     97.52 o 
   8   9   4     1821.65     2004.46    125.24 o 
   9   9   4      249.96      170.36    101.93 o 
 -11  10   4       12.82        7.26     43.34 o 
 -10  10   4      137.19      117.93     46.16 o 
  -9  10   4      211.03      239.05     54.55 o 
  -8  10   4       11.07       71.11     32.62 o 
  -7  10   4       37.97       40.79     29.02 o 
  -6  10   4      901.79      922.30     61.85 o 
  -5  10   4      293.43      291.64     24.35 o 
  -4  10   4      163.40      162.38     18.50 o 
  -3  10   4     1287.54     1223.30     38.51 o 
  -2  10   4     1170.90     1207.60     34.17 o 
  -1  10   4      278.38      252.11     20.54 o 
   0  10   4      132.48      120.72     14.53 o 
   1  10   4        0.48        0.03     10.42 o 
   2  10   4      150.09      115.49     19.75 o 
   3  10   4      635.79      541.87     42.22 o 
   4  10   4       42.00       72.11     25.06 o 
   5  10   4        0.31        2.52     20.87 o 
   6  10   4        7.58      -21.09     26.80 o 
   7  10   4       14.08       -4.49     35.05 o 
   8  10   4        7.94      -29.31     39.29 o 
   9  10   4       13.35      -26.85     70.44 o 
 -11  11   4      102.25      144.58     55.23 o 
 -10  11   4        1.17      -18.78     37.60 o 
  -9  11   4      263.17      248.15     52.89 o 
  -8  11   4       63.23       97.90     47.31 o 
  -7  11   4      585.19      613.91     70.80 o 
  -6  11   4     1463.34     1532.65    171.24 o 
  -5  11   4     2543.52     2295.72     70.68 o 
  -4  11   4     2844.10     2806.41     63.82 o 
  -3  11   4     4162.75     3879.09     75.57 o 
  -2  11   4     4486.87     4431.13     81.18 o 
  -1  11   4      481.30      453.61     29.08 o 
   0  11   4     1038.52     1044.49     40.22 o 
   1  11   4     1852.79     1929.48     44.89 o 
   2  11   4      284.61      345.89     34.11 o 
   3  11   4     2061.39     2143.13     76.61 o 
   4  11   4     1607.55     1603.62     94.52 o 
   5  11   4      183.44      191.74     28.28 o 
   6  11   4      729.31      896.79     63.64 o 
   7  11   4     1180.10     1155.38    110.02 o 
   8  11   4      955.34     1081.41     99.87 o 
 -11  12   4       33.71       11.56     49.48 o 
 -10  12   4       39.95       22.75     47.12 o 
  -9  12   4      294.25      274.50     55.81 o 
  -8  12   4      601.18      713.31     89.16 o 
  -7  12   4      823.17     1037.50     94.58 o 
  -6  12   4      207.07      254.97     43.58 o 
  -5  12   4       11.06       14.15     18.35 o 
  -4  12   4        1.23       13.03     13.53 o 
  -3  12   4       41.19       50.06     15.52 o 
  -2  12   4     1459.92     1463.37     44.88 o 
  -1  12   4     1216.29     1166.24     36.31 o 
   0  12   4     5789.98     5828.18    101.12 o 
   1  12   4     2835.09     2694.41     55.50 o 
   2  12   4      361.32      368.80     36.40 o 
   3  12   4      842.68      803.53     51.79 o 
   4  12   4     2665.45     2500.36     88.76 o 
   5  12   4      492.84      454.53     42.99 o 
   6  12   4      249.29      266.29     44.15 o 
   7  12   4      349.29      298.92     62.87 o 
   8  12   4       33.78       69.56     50.04 o 
 -11  13   4       33.40       40.51     51.32 o 
 -10  13   4        0.18        4.31     43.79 o 
  -9  13   4       80.20       31.27     40.63 o 
  -8  13   4       55.91       33.03     42.01 o 
  -7  13   4      156.38      146.83     40.72 o 
  -6  13   4     1217.01     1332.18     81.55 o 
  -5  13   4      801.46      863.69     64.32 o 
  -4  13   4      391.68      390.69     37.05 o 
  -3  13   4       69.48       76.20     31.70 o 
  -2  13   4      162.15      137.28     19.70 o 
  -1  13   4      110.82       94.43     16.37 o 
   0  13   4      579.61      595.46     28.69 o 
   1  13   4      515.35      601.01     29.00 o 
   2  13   4      527.03      535.80     42.94 o 
   3  13   4      627.96      726.24     50.60 o 
   4  13   4      958.33     1001.41     62.33 o 
   5  13   4      256.46      234.05     39.99 o 
   6  13   4      337.36      289.92     46.82 o 
   7  13   4       99.21       65.87     49.12 o 
   8  13   4        0.88      -41.51     41.51 o 
 -10  14   4      104.93      131.57     80.46 o 
  -9  14   4      825.29      770.18     81.89 o 
  -8  14   4      692.17      498.89     67.19 o 
  -7  14   4     2511.56     2453.21    143.70 o 
  -6  14   4     2626.57     2801.70    117.20 o 
  -5  14   4      663.63      668.45    125.18 o 
  -4  14   4        0.95        4.24     18.40 o 
  -3  14   4        1.81       42.83     16.93 o 
  -2  14   4        3.72      -10.80     13.95 o 
  -1  14   4     1244.50     1240.57     83.02 o 
   0  14   4     3548.64     3629.42     70.19 o 
   1  14   4     4523.59     4403.36    109.99 o 
   2  14   4      709.83      668.60     47.39 o 
   3  14   4     1634.82     1571.35     88.37 o 
   4  14   4      718.23      665.90     83.61 o 
   5  14   4     1966.88     1965.86    105.90 o 
   6  14   4      154.80      131.21     37.89 o 
   7  14   4       18.87       56.73     41.49 o 
   8  14   4      227.99      262.26    135.05 o 
 -10  15   4       47.64      119.87     51.73 o 
  -9  15   4      265.27      273.05     80.59 o 
  -8  15   4       56.03       59.47     36.62 o 
  -7  15   4      283.06      279.74     53.71 o 
  -6  15   4        9.77        1.55     26.64 o 
  -5  15   4      186.62      154.81     38.77 o 
  -4  15   4      420.46      438.13     38.97 o 
  -3  15   4     1573.13     1416.44     50.20 o 
  -2  15   4      338.62      369.93     29.31 o 
  -1  15   4       83.12       19.09     13.23 o 
   0  15   4      491.65      432.90     39.84 o 
   1  15   4      115.77      155.95     49.13 o 
   2  15   4      116.73      126.43     28.63 o 
   3  15   4      361.62      324.58     40.61 o 
   4  15   4       70.20       51.47     33.06 o 
   5  15   4      268.62      227.26     50.42 o 
   6  15   4      843.78      993.54    123.08 o 
   7  15   4       69.00       24.23     44.10 o 
   8  15   4       23.76      -24.02     47.20 o 
 -10  16   4        1.88      -35.63     52.24 o 
  -9  16   4      229.85      270.20     58.41 o 
  -8  16   4      219.94      302.62     58.82 o 
  -7  16   4        1.86       16.42     30.03 o 
  -6  16   4       16.41       -4.70     26.49 o 
  -5  16   4      228.92      264.00     47.11 o 
  -4  16   4      304.41      377.32     50.59 o 
  -3  16   4     1015.06     1007.13     54.67 o 
  -2  16   4      305.28      324.66     30.53 o 
  -1  16   4      319.32      374.92     38.75 o 
   0  16   4      224.19      179.88     22.90 o 
   1  16   4     1026.55      971.70     55.32 o 
   2  16   4       25.09       31.38     22.65 o 
   3  16   4       38.65       25.49     25.29 o 
   4  16   4       71.77       32.41     26.57 o 
   5  16   4      157.62       33.40     36.25 o 
   6  16   4        6.08        4.02     37.10 o 
   7  16   4      113.16      156.11     65.30 o 
 -10  17   4       72.43      -23.32    103.23 o 
  -9  17   4       11.02      -23.48     67.65 o 
  -8  17   4       21.16       44.79     41.79 o 
  -7  17   4        2.03      -10.99     31.99 o 
  -6  17   4      634.26      714.90     71.19 o 
  -5  17   4     2257.39     2205.51    107.43 o 
  -4  17   4      224.26      201.40     86.85 o 
  -3  17   4     2271.47     2151.86     90.03 o 
  -2  17   4     8886.11     8703.01    147.32 o 
  -1  17   4     1971.67     1942.62     67.56 o 
   0  17   4      666.13      751.22     42.60 o 
   1  17   4       15.12        2.68     22.03 o 
   2  17   4       54.06       45.00     32.34 o 
   3  17   4      932.34      861.40     60.79 o 
   4  17   4      569.54      401.65     48.70 o 
   5  17   4      895.77      957.37     84.10 o 
   6  17   4      350.05      311.70     63.16 o 
   7  17   4     1113.16     1123.65    102.32 o 
 -10  18   4       89.94      -28.55     68.66 o 
  -9  18   4       42.58       54.91     53.86 o 
  -8  18   4      318.67      343.51     62.46 o 
  -7  18   4      535.28      583.94     71.74 o 
  -6  18   4       70.18       55.59     37.94 o 
  -5  18   4        3.40      -22.64     32.39 o 
  -4  18   4       49.89       45.93     98.78 o 
  -3  18   4      267.36      334.07     39.22 o 
  -2  18   4        1.77        0.93     20.02 o 
  -1  18   4       39.53       25.62     19.81 o 
   0  18   4       34.30       36.28     42.24 o 
   1  18   4     1568.57     1651.94    100.63 o 
   2  18   4       11.46       13.27     23.77 o 
   3  18   4      372.29      355.24     45.42 o 
   4  18   4        3.03      -13.53     33.48 o 
   5  18   4       19.20       65.08     45.49 o 
   6  18   4      243.64      222.64     57.64 o 
   7  18   4       12.08       34.48     51.01 o 
  -9  19   4      201.89      208.71     81.52 o 
  -8  19   4        0.67      -38.23     38.23 o 
  -7  19   4      210.48      231.34     55.61 o 
  -6  19   4      422.40      412.61     65.31 o 
  -5  19   4       86.01      116.69     42.86 o 
  -4  19   4      426.04      487.63     62.85 o 
  -3  19   4      231.82      285.77     38.14 o 
  -2  19   4     1189.78     1275.97     66.74 o 
  -1  19   4      468.20      512.48     46.08 o 
   0  19   4      490.13      546.27     41.76 o 
   1  19   4       31.53        5.83     24.68 o 
   2  19   4      343.19      353.96     44.88 o 
   3  19   4      150.78      103.82     34.31 o 
   4  19   4        0.82       12.09     46.54 o 
   5  19   4      243.55      244.51     55.14 o 
   6  19   4      317.80      426.02    101.73 o 
   7  19   4      169.31      213.44     66.14 o 
  -9  20   4      113.37       65.82    130.93 o 
  -8  20   4      249.63      350.96     66.84 o 
  -7  20   4      621.79      652.30     82.34 o 
  -6  20   4     1008.79      905.01     86.18 o 
  -5  20   4       11.17      -31.66     31.66 o 
  -4  20   4        0.60      -29.24     29.24 o 
  -3  20   4      465.23      567.59    105.25 o 
  -2  20   4      304.35      250.90     38.30 o 
  -1  20   4      512.96      510.03     42.69 o 
   0  20   4     1732.54     1965.88     70.41 o 
   1  20   4     1444.59     1422.01     74.01 o 
   2  20   4     1382.21     1398.77     75.95 o 
   3  20   4     1105.46     1078.87     85.22 o 
   4  20   4       24.14      -17.75     40.39 o 
   5  20   4        2.42       46.92     42.43 o 
   6  20   4        1.76       69.04     48.10 o 
  -9  21   4       98.70       -8.73     80.22 o 
  -8  21   4       41.29      114.21     52.69 o 
  -7  21   4       30.92       71.35     44.46 o 
  -6  21   4        1.92       -3.21     43.10 o 
  -5  21   4       35.19       68.18     92.84 o 
  -4  21   4      130.69      137.09     90.05 o 
  -3  21   4      247.75      261.87     70.56 o 
  -2  21   4       76.69       58.04     28.07 o 
  -1  21   4      190.48      197.67     37.06 o 
   0  21   4      975.58      988.51     62.87 o 
   1  21   4        0.36       41.39     30.00 o 
   2  21   4      474.06      565.76     56.68 o 
   3  21   4       29.50       26.65     38.57 o 
   4  21   4      150.81      154.62     52.55 o 
   5  21   4        1.64       29.22     43.62 o 
   6  21   4        3.44       21.09     48.24 o 
  -8  22   4      319.17      313.69     68.68 o 
  -7  22   4      259.18      353.72    103.59 o 
  -6  22   4       17.27        4.67     45.21 o 
  -5  22   4       41.47       64.16     46.32 o 
  -4  22   4       77.03      -42.15     56.20 o 
  -3  22   4      459.83      424.13     90.49 o 
  -2  22   4      479.68      564.04     52.81 o 
  -1  22   4        1.86        9.56     25.40 o 
   0  22   4      178.03      292.70     47.91 o 
   1  22   4     2341.39     2398.75     96.88 o 
   2  22   4      971.14      970.18     85.69 o 
   3  22   4       65.13       81.09     46.16 o 
   4  22   4      233.37      264.29     60.29 o 
   5  22   4      624.39      699.22     85.76 o 
   6  22   4       11.44       69.30     71.00 o 
  -8  23   4        0.04       76.18     79.01 o 
  -7  23   4      197.17      202.46     61.08 o 
  -6  23   4       76.61       63.27     47.68 o 
  -5  23   4     1186.78      981.43     93.62 o 
  -4  23   4      322.96      240.68    102.26 o 
  -3  23   4      102.17      138.66     46.69 o 
  -2  23   4      802.96      851.55     82.61 o 
  -1  23   4      406.63      412.88     50.80 o 
   0  23   4       21.16      -26.35     26.35 o 
   1  23   4      181.60      144.16     47.81 o 
   2  23   4      163.07      214.04     53.51 o 
   3  23   4      417.63      502.41    118.27 o 
   4  23   4      707.26      518.94     75.04 o 
   5  23   4       22.26       -3.79     42.30 o 
  -7  24   4       45.10       44.21     83.82 o 
  -6  24   4       38.49       39.26     48.54 o 
  -5  24   4        5.14       -4.23     43.92 o 
  -4  24   4       93.73       68.48     50.25 o 
  -3  24   4        0.28       36.45     44.03 o 
  -2  24   4      130.36       86.35     47.54 o 
  -1  24   4      110.28       68.03     35.91 o 
   0  24   4       22.04       46.58     39.61 o 
   1  24   4      431.82      519.31     87.86 o 
   2  24   4       57.68       43.41     45.10 o 
   3  24   4      664.07      702.33     84.85 o 
   4  24   4        7.97        5.51     42.37 o 
   5  24   4       40.89       63.83     51.15 o 
  -7  25   4       36.22      -21.35     68.90 o 
  -6  25   4       77.49      165.26     61.53 o 
  -5  25   4      256.21      143.98     58.15 o 
  -4  25   4      549.65      640.53     84.37 o 
  -3  25   4     1107.18     1051.61     96.15 o 
  -2  25   4      464.12      515.79    146.13 o 
  -1  25   4       29.01       64.40     43.67 o 
   0  25   4      307.06      280.79     57.60 o 
   1  25   4      257.32      365.68     65.65 o 
   2  25   4       11.52       25.40     58.27 o 
   3  25   4       52.28       51.25     49.57 o 
   4  25   4        4.08       70.11     52.42 o 
  -6  26   4      112.69      -72.54     72.54 o 
  -5  26   4       38.15       84.11     88.02 o 
  -4  26   4       33.62       32.71     51.98 o 
  -3  26   4       25.81      -45.82     53.58 o 
  -2  26   4        0.45       43.58     47.51 o 
  -1  26   4      523.31      578.05    111.76 o 
   0  26   4      264.87      260.80    132.14 o 
   1  26   4       94.29      171.95     85.64 o 
   2  26   4      224.26      323.88     68.70 o 
   3  26   4      333.55      457.19     83.13 o 
   4  26   4        1.30       -7.76     76.18 o 
  -6  27   4       20.14       86.93     85.88 o 
  -5  27   4       75.70       91.62     92.92 o 
  -4  27   4       17.61       24.80     49.95 o 
  -3  27   4        4.42      -43.49     50.32 o 
  -2  27   4       11.59       35.04     48.32 o 
  -1  27   4        1.61      -53.21     53.21 o 
   0  27   4      174.10      147.41     53.76 o 
   1  27   4       97.02       95.59     48.57 o 
   2  27   4      102.22      106.64     53.13 o 
   3  27   4        7.94      -43.67     69.38 o 
  -5  28   4      158.10      353.64    114.43 o 
  -4  28   4      168.71      308.84    117.50 o 
  -3  28   4       57.26       87.44    131.90 o 
  -2  28   4       39.49       76.57     55.70 o 
  -1  28   4      123.36      111.60     81.60 o 
   0  28   4      166.34      288.46     91.62 o 
   1  28   4      525.30      420.44     77.75 o 
   2  28   4      332.31      481.73    112.97 o 
   3  28   4      208.00      212.68     93.32 o 
  -4  29   4        1.77      -73.83     76.34 o 
  -3  29   4       61.60       -6.15     82.00 o 
   1  29   4       83.18      -32.51     66.64 o 
   2  29   4        3.64      -44.15     69.38 o 
 -11   1   5        5.15      -31.54     41.89 o 
 -10   1   5        1.55       -4.42     31.93 o 
  -9   1   5        6.92      -10.45     23.22 o 
  -8   1   5      265.48      310.06     32.22 o 
  -7   1   5     1515.16     1699.17     46.71 o 
  -6   1   5     2109.56     2339.82     57.34 o 
  -5   1   5     1038.39      943.13     48.35 o 
  -4   1   5     2209.71     2034.49     41.57 o 
  -3   1   5      925.61      762.35     21.73 o 
  -2   1   5     3444.70     3420.27     55.72 o 
  -1   1   5      314.20      303.73     16.57 o 
   0   1   5      518.02      512.56     23.44 o 
   1   1   5      562.01      734.63     30.38 o 
   2   1   5     8291.82     8904.96    140.52 o 
   3   1   5     2295.22     1911.72     64.49 o 
   4   1   5     2379.86     2378.65     77.95 o 
   5   1   5     1162.95     1207.81    116.28 o 
   6   1   5     1558.84     1416.39    156.16 o 
   7   1   5      878.67     1031.46    108.57 o 
   8   1   5      394.75      472.82     72.37 o 
   9   1   5       14.43       38.08     49.98 o 
 -11   2   5      310.21      344.66     89.84 o 
 -10   2   5      114.60       74.72     58.55 o 
  -9   2   5      116.62       90.04     36.20 o 
  -8   2   5       12.46       11.62     18.07 o 
  -7   2   5      142.48      145.07     26.56 o 
  -6   2   5      436.04      511.24     43.49 o 
  -5   2   5      319.95      439.12     23.44 o 
  -4   2   5       50.42       80.79     10.85 o 
  -3   2   5      235.67      222.10     19.10 o 
  -2   2   5      961.98      877.75     32.90 o 
  -1   2   5     2580.46     2488.49     47.76 o 
   0   2   5     2225.22     2080.53     46.53 o 
   1   2   5     3136.81     3114.93     99.20 o 
   2   2   5     5512.76     5498.67    113.21 o 
   3   2   5      816.31     1025.85     41.41 o 
   4   2   5      232.18      247.49     27.88 o 
   5   2   5     1133.89     1091.73     60.76 o 
   6   2   5      145.96      195.44     35.78 o 
   7   2   5     2349.33     2106.41    117.66 o 
   8   2   5      150.90      215.34     55.83 o 
   9   2   5      106.21        7.83     50.86 o 
 -11   3   5        8.25       79.57     57.66 o 
 -10   3   5       19.34      -11.33     25.99 o 
  -9   3   5      197.91      221.03     50.22 o 
  -8   3   5        1.74       -1.40     17.52 o 
  -7   3   5     1409.47     1532.76     94.56 o 
  -6   3   5     2461.90     2475.16     59.08 o 
  -5   3   5      494.96      521.92     26.05 o 
  -4   3   5     1084.95     1163.26     49.51 o 
  -3   3   5        2.83        6.40     15.69 o 
  -2   3   5      748.02      856.00     47.16 o 
  -1   3   5      136.08      177.73     21.30 o 
   0   3   5     1384.84     1733.05     42.45 o 
   1   3   5     1565.10     1758.48     45.78 o 
   2   3   5      299.47      315.93     23.94 o 
   3   3   5       22.08       35.82     18.47 o 
   4   3   5        2.04       16.11     16.47 o 
   5   3   5       32.25        5.44     23.48 o 
   6   3   5        1.36       59.69     28.75 o 
   7   3   5      119.34      136.03     57.42 o 
   8   3   5        1.52       95.94     46.52 o 
   9   3   5       71.65       51.39     49.28 o 
 -11   4   5       27.16        2.02     44.88 o 
 -10   4   5     1200.69     1077.74     87.04 o 
  -9   4   5     1221.89     1213.52     90.43 o 
  -8   4   5      120.05      163.10     38.39 o 
  -7   4   5       12.07        3.30     17.70 o 
  -6   4   5     3832.41     4119.37     73.86 o 
  -5   4   5       53.82       17.61     12.04 o 
  -4   4   5     1169.00      996.33     28.07 o 
  -3   4   5     1139.72     1024.04     38.46 o 
  -2   4   5     1371.91     1382.02     73.74 o 
  -1   4   5    16020.91    16767.21    233.59 o 
   0   4   5    15925.55    15183.43    193.03 o 
   1   4   5     1250.04     1088.38     42.28 o 
   2   4   5     2042.76     2113.00     54.91 o 
   3   4   5     4159.22     4246.92     86.97 o 
   4   4   5     1127.67     1319.80     57.44 o 
   5   4   5       22.37       19.37     23.81 o 
   6   4   5      478.12      465.79     64.29 o 
   7   4   5      752.49      876.96     84.40 o 
   8   4   5      606.27      572.02     80.05 o 
   9   4   5      588.44      718.44     92.55 o 
 -11   5   5        1.92       70.11     55.56 o 
 -10   5   5        0.44       -2.26     31.28 o 
  -9   5   5      238.34      257.99     52.57 o 
  -8   5   5       77.22       89.95     26.99 o 
  -7   5   5      132.21       96.10     21.82 o 
  -6   5   5      874.57      916.93     41.06 o 
  -5   5   5       14.14        9.50     11.24 o 
  -4   5   5     3722.81     3737.86     64.64 o 
  -3   5   5     1723.33     1477.90     54.49 o 
  -2   5   5     1791.95     1950.91     39.06 o 
  -1   5   5       71.93       90.30     12.74 o 
   0   5   5      608.64      636.22     27.39 o 
   1   5   5     2687.58     2870.03     61.78 o 
   2   5   5     5926.34     6092.34    104.66 o 
   3   5   5     3076.93     2949.18     70.38 o 
   4   5   5      343.50      433.26     41.06 o 
   5   5   5      427.05      478.11     47.00 o 
   6   5   5     2042.79     2237.96     91.07 o 
   7   5   5      118.58      153.21     49.12 o 
   8   5   5        3.37      -23.51     40.45 o 
   9   5   5        4.58       -7.60     63.89 o 
 -11   6   5       80.44       32.36     43.11 o 
 -10   6   5      506.78      414.20    159.67 o 
  -9   6   5      718.83      703.81     56.39 o 
  -8   6   5      861.90      845.80     87.91 o 
  -7   6   5        6.87        6.26     21.07 o 
  -6   6   5       58.10       72.03     18.97 o 
  -5   6   5        7.88       29.45     12.53 o 
  -4   6   5     4252.45     4683.16     71.71 o 
  -3   6   5     1495.69     1572.32     45.31 o 
  -2   6   5     2788.38     2899.14     49.11 o 
  -1   6   5     3548.50     3718.69     59.56 o 
   0   6   5      450.40      480.37     21.46 o 
   1   6   5     1433.89     1318.35     41.03 o 
   2   6   5      724.10      673.15     32.65 o 
   3   6   5      338.95      494.09     31.50 o 
   4   6   5       48.46       45.96     23.25 o 
   5   6   5      377.38      385.65     44.23 o 
   6   6   5      531.42      687.77     58.12 o 
   7   6   5      360.14      267.90     56.51 o 
   8   6   5       91.65      132.66     52.89 o 
 -11   7   5       64.45       63.72     41.52 o 
 -10   7   5       79.96       89.10     40.74 o 
  -9   7   5      237.14      245.11     40.13 o 
  -8   7   5     1671.05     1681.63     74.85 o 
  -7   7   5      939.48     1095.22     59.61 o 
  -6   7   5     1062.50     1087.82     55.54 o 
  -5   7   5     7216.70     6567.03    114.60 o 
  -4   7   5     8508.99     8853.96    115.92 o 
  -3   7   5      209.99      247.23     15.70 o 
  -2   7   5     8162.91     8056.95    104.30 o 
  -1   7   5     7054.40     7836.90    102.88 o 
   0   7   5        3.44        8.41      9.53 o 
   1   7   5       40.40       30.30     10.22 o 
   2   7   5     1970.41     2305.95     65.34 o 
   3   7   5     2439.99     2535.52     80.92 o 
   4   7   5    10792.00    10766.71    206.19 o 
   5   7   5     1825.09     1795.97     78.98 o 
   6   7   5      754.67      716.52     84.43 o 
   7   7   5      907.63     1276.91    179.04 o 
   8   7   5      755.08      773.53     89.76 o 
 -11   8   5       41.12       25.53     43.36 o 
 -10   8   5      145.06       88.00     43.61 o 
  -9   8   5      157.64      363.53     45.48 o 
  -8   8   5      697.43      897.59     70.93 o 
  -7   8   5      956.91      913.27     75.21 o 
  -6   8   5      724.56      710.03     38.45 o 
  -5   8   5      406.14      496.41     35.92 o 
  -4   8   5        9.74       27.32     11.16 o 
  -3   8   5     1027.26     1031.01     38.52 o 
  -2   8   5     1697.25     1678.57     38.75 o 
  -1   8   5      226.60      206.95     16.70 o 
   0   8   5      409.80      379.71     22.88 o 
   1   8   5     7712.96     7703.21    105.78 o 
   2   8   5     5547.45     5211.32     96.04 o 
   3   8   5     1640.73     1728.65     67.22 o 
   4   8   5      511.49      573.78     48.04 o 
   5   8   5       19.73      -10.77     22.16 o 
   6   8   5      140.97       94.10     32.81 o 
   7   8   5      523.25      558.19     74.43 o 
   8   8   5       51.26       37.04     47.70 o 
 -11   9   5        1.24       16.90     81.23 o 
 -10   9   5      289.83      315.75     47.17 o 
  -9   9   5       40.07        0.77     31.71 o 
  -8   9   5       25.60       57.63     32.84 o 
  -7   9   5     1685.17     1943.35    108.44 o 
  -6   9   5     2687.16     2690.68    103.60 o 
  -5   9   5      339.68      382.76     29.78 o 
  -4   9   5      677.27      706.39     28.15 o 
  -3   9   5     4510.43     4402.23     71.93 o 
  -2   9   5      154.77      140.13     15.30 o 
  -1   9   5      208.52      241.37     22.21 o 
   0   9   5       78.75       44.37     12.41 o 
   1   9   5      225.25      202.79     21.56 o 
   2   9   5     5752.54     5912.88    113.75 o 
   3   9   5      910.57      995.16     55.24 o 
   4   9   5      220.64      234.30     70.56 o 
   5   9   5     2515.68     2428.28     91.53 o 
   6   9   5      644.45      588.07     57.78 o 
   7   9   5        9.57      -29.30     36.92 o 
   8   9   5        9.77      -19.51     50.34 o 
 -11  10   5      145.88      196.62     63.24 o 
 -10  10   5      986.51     1129.26     98.38 o 
  -9  10   5     1135.38     1266.62     94.09 o 
  -8  10   5      276.19      301.17     51.07 o 
  -7  10   5       21.48       -7.69     24.76 o 
  -6  10   5     2376.94     2714.61    132.99 o 
  -5  10   5        0.34        0.94     17.17 o 
  -4  10   5     2236.41     2381.80     63.13 o 
  -3  10   5     2030.37     2126.04     48.00 o 
  -2  10   5       34.89       39.60     12.13 o 
  -1  10   5     8141.37     8060.34    109.94 o 
   0  10   5     5660.22     5074.84     92.64 o 
   1  10   5     1795.08     1707.65     50.46 o 
   2  10   5      923.34      846.00     48.94 o 
   3  10   5     6528.55     6267.32    142.33 o 
   4  10   5      185.51      236.32     36.51 o 
   5  10   5       52.62       47.75     34.60 o 
   6  10   5      121.91       67.80     33.41 o 
   7  10   5       98.58       20.16     40.76 o 
   8  10   5      768.12      696.05     88.95 o 
 -11  11   5        8.85       24.62     46.02 o 
 -10  11   5        3.81       -4.94     41.29 o 
  -9  11   5       26.95        0.91     31.96 o 
  -8  11   5      216.65      224.01     61.94 o 
  -7  11   5      206.36       90.70     41.65 o 
  -6  11   5      495.39      476.13     51.25 o 
  -5  11   5      159.87      145.58     26.52 o 
  -4  11   5     1595.16     1683.34     60.43 o 
  -3  11   5     1838.65     2005.19     47.97 o 
  -2  11   5      241.78      271.02     20.15 o 
  -1  11   5      277.96      316.21     21.82 o 
   0  11   5       31.16       35.48     13.33 o 
   1  11   5       52.48       77.18     17.14 o 
   2  11   5     3282.05     2898.85     87.41 o 
   3  11   5      896.87      940.10     61.03 o 
   4  11   5      120.83       66.42     23.11 o 
   5  11   5     1007.36     1000.97     66.33 o 
   6  11   5      586.05      788.92     83.63 o 
   7  11   5        4.41      -33.72     33.72 o 
   8  11   5      180.90      115.48     82.57 o 
 -11  12   5      241.20      335.81     73.54 o 
 -10  12   5      107.16       83.16     44.35 o 
  -9  12   5       91.92      160.00     45.30 o 
  -8  12   5      464.39      596.05     80.63 o 
  -7  12   5       66.46      -12.64     23.72 o 
  -6  12   5       16.63      -22.16     22.16 o 
  -5  12   5      363.86      335.41     45.34 o 
  -4  12   5       81.79       31.16     19.55 o 
  -3  12   5     5993.43     5919.71     94.00 o 
  -2  12   5     7486.89     7347.66    107.72 o 
  -1  12   5     2398.43     2416.30     60.54 o 
   0  12   5      552.65      540.97     27.31 o 
   1  12   5     1086.47     1201.13     49.14 o 
   2  12   5      528.01      544.95     43.75 o 
   3  12   5       31.87        5.83     21.04 o 
   4  12   5       22.31       15.51     23.91 o 
   5  12   5     1084.52     1171.61     72.11 o 
   6  12   5       31.41       11.06     28.43 o 
   7  12   5      303.83      356.20    102.65 o 
   8  12   5       51.72      -37.95     48.28 o 
 -11  13   5      149.88      112.24     84.26 o 
 -10  13   5      149.10      171.82     56.61 o 
  -9  13   5      204.35      124.85     45.61 o 
  -8  13   5      552.64      639.75     79.41 o 
  -7  13   5       88.35      105.56     42.98 o 
  -6  13   5      425.21      370.66     50.35 o 
  -5  13   5     3242.84     3317.70    121.47 o 
  -4  13   5     2715.15     2717.60     82.18 o 
  -3  13   5      683.23      662.53     31.38 o 
  -2  13   5     3943.30     3773.00     71.82 o 
  -1  13   5      848.11      891.82     42.62 o 
   0  13   5     1556.67     1396.33     42.21 o 
   1  13   5      544.17      452.95     39.67 o 
   2  13   5       99.84      114.34     36.06 o 
   3  13   5      380.85      311.91     38.92 o 
   4  13   5     1726.58     1916.23     82.55 o 
   5  13   5     1925.60     1893.70     90.90 o 
   6  13   5      611.30      656.29     77.53 o 
   7  13   5      238.75      270.51     64.86 o 
   8  13   5      226.79      330.65     72.85 o 
 -10  14   5       31.63       22.08     43.40 o 
  -9  14   5       24.17       -8.17     55.76 o 
  -8  14   5      688.59      760.35    106.71 o 
  -7  14   5      145.42      115.66     38.57 o 
  -6  14   5      160.70      225.50     46.74 o 
  -5  14   5       33.59       15.16     24.57 o 
  -4  14   5     1015.15      928.74     51.87 o 
  -3  14   5       19.66       44.23     16.26 o 
  -2  14   5      231.59      261.99     23.39 o 
  -1  14   5     1667.58     1839.21     77.32 o 
   0  14   5       20.00       34.75     16.50 o 
   1  14   5      827.96      819.25     50.23 o 
   2  14   5      372.47      319.47     38.21 o 
   3  14   5       16.70       -0.73     22.31 o 
   4  14   5       40.36       93.41     30.87 o 
   5  14   5      296.42      203.71     44.91 o 
   6  14   5      124.90      162.94     51.74 o 
   7  14   5      289.26      312.56     69.15 o 
 -10  15   5       73.06       46.69     48.56 o 
  -9  15   5        2.02       -0.28     77.55 o 
  -8  15   5      202.63      128.85     44.64 o 
  -7  15   5     1554.30     1530.60     94.71 o 
  -6  15   5      488.56      461.22     60.53 o 
  -5  15   5       16.06      -13.26     25.85 o 
  -4  15   5     2872.65     2818.32    111.72 o 
  -3  15   5     1112.31     1080.68     48.73 o 
  -2  15   5       45.55       56.43     19.83 o 
  -1  15   5      942.81     1009.45     58.18 o 
   0  15   5      377.36      406.88     32.11 o 
   1  15   5       18.11       22.15     20.12 o 
   2  15   5     1464.48     1452.95     69.50 o 
   3  15   5      238.78      249.73     39.17 o 
   4  15   5      332.19      338.88     45.11 o 
   5  15   5      472.38      495.94     55.39 o 
   6  15   5      913.07      971.48     93.42 o 
   7  15   5       85.59      163.44     56.47 o 
 -10  16   5      303.97      391.17    129.27 o 
  -9  16   5      183.13      142.03     50.62 o 
  -8  16   5      118.05       83.74     44.96 o 
  -7  16   5       47.41       33.16     32.33 o 
  -6  16   5      344.88      314.76     52.87 o 
  -5  16   5      105.84      167.06     43.17 o 
  -4  16   5       11.97      -25.35     25.35 o 
  -3  16   5      154.12      205.23     33.71 o 
  -2  16   5     2680.10     2769.10     65.10 o 
  -1  16   5     3563.85     3582.34     98.50 o 
   0  16   5      543.15      483.88     42.24 o 
   1  16   5      192.66      226.84     34.47 o 
   2  16   5      678.74      594.10     52.08 o 
   3  16   5      767.31      730.07     57.26 o 
   4  16   5      106.13      144.90     35.93 o 
   5  16   5       14.75       -7.80     28.94 o 
   6  16   5       80.04        4.46     56.24 o 
   7  16   5      166.03      129.26     58.07 o 
 -10  17   5        6.10      -25.31     40.92 o 
  -9  17   5       10.62      -18.72     42.33 o 
  -8  17   5       11.28       65.30     40.05 o 
  -7  17   5      265.44      335.67     57.38 o 
  -6  17   5       74.99       67.74     36.74 o 
  -5  17   5       12.25       23.74     28.74 o 
  -4  17   5      246.09      288.36     47.64 o 
  -3  17   5       87.07       66.69     27.77 o 
  -2  17   5      198.36      202.46     24.70 o 
  -1  17   5        1.69       -0.53     14.66 o 
   0  17   5        0.02      -18.61     22.74 o 
   1  17   5       50.95       61.67     27.09 o 
   2  17   5        1.03      -21.86     27.66 o 
   3  17   5       19.71       26.50     28.05 o 
   4  17   5      106.21       78.76     31.80 o 
   5  17   5        4.02       -8.99     35.77 o 
   6  17   5       85.71      124.85     55.51 o 
   7  17   5       13.23       63.53     51.72 o 
 -10  18   5      118.61      102.38     77.55 o 
  -9  18   5      268.22      140.56     53.69 o 
  -8  18   5      305.48      388.02     72.74 o 
  -7  18   5       35.04       84.38     39.74 o 
  -6  18   5       43.96       45.04     59.84 o 
  -5  18   5       82.52        2.17     61.06 o 
  -4  18   5      241.74      281.39     63.40 o 
  -3  18   5        8.70        3.97     30.17 o 
  -2  18   5      904.76      892.15     48.96 o 
  -1  18   5     1456.53     1537.48     57.80 o 
   0  18   5     1447.98     1461.18     69.12 o 
   1  18   5      231.75      277.30     39.45 o 
   2  18   5      334.27      314.55     60.66 o 
   3  18   5      472.09      469.34     53.91 o 
   4  18   5      376.99      284.20     48.08 o 
   5  18   5       59.80        0.72     40.36 o 
   6  18   5      198.00      229.28     85.32 o 
  -9  19   5       18.61      -19.57     45.77 o 
  -8  19   5      215.68      175.15    113.22 o 
  -7  19   5       99.31       38.71     44.88 o 
  -6  19   5      180.26      259.34     69.47 o 
  -5  19   5      168.98      204.53     50.23 o 
  -4  19   5      510.55      526.99     84.59 o 
  -3  19   5       14.83       24.13     29.11 o 
  -2  19   5      707.39      694.26     45.93 o 
  -1  19   5      144.35      235.23     31.60 o 
   0  19   5      371.68      336.44     42.23 o 
   1  19   5      269.19      276.63     40.51 o 
   2  19   5      248.44      241.60     42.90 o 
   3  19   5       38.49       45.61     30.20 o 
   4  19   5      771.70      698.18     64.89 o 
   5  19   5      606.12      575.85     76.40 o 
   6  19   5      384.62      333.56     69.86 o 
  -9  20   5       57.49        4.35     46.14 o 
  -8  20   5        0.06        0.70     52.97 o 
  -7  20   5        1.68       -0.81     37.91 o 
  -6  20   5       18.96       58.04     42.19 o 
  -5  20   5        0.13      -13.98     34.76 o 
  -4  20   5      180.90      201.60     50.28 o 
  -3  20   5      362.36      373.59     57.80 o 
  -2  20   5      230.33      192.02     32.47 o 
  -1  20   5      365.93      407.48     46.61 o 
   0  20   5      858.42      925.28    114.23 o 
   1  20   5       41.95        2.07     27.23 o 
   2  20   5        7.98        2.63     26.48 o 
   3  20   5      244.29      261.21     44.50 o 
   4  20   5        1.47       14.93     39.49 o 
   5  20   5        4.84       51.62     48.35 o 
   6  20   5       95.31      181.85     63.82 o 
  -9  21   5        3.01       24.75     73.51 o 
  -8  21   5      207.93      189.26     61.55 o 
  -7  21   5      367.70      454.34     73.52 o 
  -6  21   5      191.81      242.94     64.13 o 
  -5  21   5      289.63      376.78    113.42 o 
  -4  21   5      763.28      760.06     76.47 o 
  -3  21   5      359.41      365.77     87.94 o 
  -2  21   5       22.61        7.39     25.79 o 
  -1  21   5       15.30        6.64     29.52 o 
   0  21   5       37.57       28.82     28.35 o 
   1  21   5        7.48       13.07     28.05 o 
   2  21   5      691.09      605.56     71.61 o 
   3  21   5       97.91      148.15     61.09 o 
   4  21   5      534.62      660.02    137.76 o 
   5  21   5      335.78      320.49     65.04 o 
   6  21   5       17.45       76.02     85.64 o 
  -8  22   5      163.72       54.46     54.77 o 
  -7  22   5      155.70      134.90     55.06 o 
  -6  22   5        0.66       36.87     48.00 o 
  -5  22   5       20.82      -21.68     38.24 o 
  -4  22   5      174.66      262.30     57.30 o 
  -3  22   5      238.45      276.97     55.78 o 
  -2  22   5      671.23      625.91     55.88 o 
  -1  22   5      409.79      406.19     60.38 o 
   0  22   5       70.17      120.77     35.29 o 
   1  22   5      212.71      222.33     41.97 o 
   2  22   5      124.11      204.32     43.63 o 
   3  22   5       17.80      -34.88     50.66 o 
   4  22   5      305.63      291.34     62.64 o 
   5  22   5       77.20      112.82     53.74 o 
  -8  23   5        3.68        4.53     76.66 o 
  -7  23   5      495.27      566.56     85.31 o 
  -6  23   5      304.63      326.62     71.39 o 
  -5  23   5      115.31       -8.78     43.04 o 
  -4  23   5      225.01      230.98     73.67 o 
  -3  23   5      247.26      174.52     55.10 o 
  -2  23   5       68.24        2.72     94.29 o 
  -1  23   5        1.68       19.00     36.96 o 
   0  23   5       64.84       66.34     33.92 o 
   1  23   5       21.88       18.30     31.73 o 
   2  23   5      319.93      354.43     53.30 o 
   3  23   5       87.68       39.25     42.65 o 
   4  23   5      132.93       85.74     49.33 o 
   5  23   5       87.58       83.29     75.21 o 
  -7  24   5       73.85      138.46     59.96 o 
  -6  24   5      196.00      155.23     56.78 o 
  -5  24   5       34.57       20.89     46.00 o 
  -4  24   5      123.73      120.82     78.77 o 
  -3  24   5      205.98      329.33     65.15 o 
  -2  24   5      165.77      153.41     65.79 o 
  -1  24   5      573.84      639.26    111.19 o 
   0  24   5      718.10      883.88     90.73 o 
   1  24   5      159.40       84.49     49.12 o 
   2  24   5      100.04       56.40     72.22 o 
   3  24   5      218.61       87.91     51.43 o 
   4  24   5        1.35       -6.63     44.11 o 
  -7  25   5       22.91      109.82     87.09 o 
  -6  25   5       29.85       69.21     54.83 o 
  -5  25   5        6.25       68.06     52.59 o 
  -4  25   5      365.94      409.27     96.72 o 
  -3  25   5      629.00      807.95    105.21 o 
  -2  25   5       36.35       -9.41     49.21 o 
  -1  25   5       61.21      -48.44     48.44 o 
   0  25   5      161.28      147.11     52.94 o 
   1  25   5       17.88       31.31     46.38 o 
   2  25   5      164.54      201.79     58.08 o 
   3  25   5        6.21      -34.91     46.80 o 
   4  25   5        2.69       70.03     74.08 o 
  -6  26   5       51.86      -37.60     76.26 o 
  -5  26   5      160.62       14.28    112.45 o 
  -4  26   5        3.68      -16.21     74.44 o 
  -3  26   5      224.00      309.69     66.32 o 
  -2  26   5      270.17      245.76     95.34 o 
  -1  26   5        6.53        6.95     64.21 o 
   0  26   5       92.74      -16.98     55.80 o 
   1  26   5      578.09      384.37    105.29 o 
   2  26   5      222.49      303.09     85.64 o 
   3  26   5        7.87       12.94     61.38 o 
  -5  27   5      161.32      100.11     87.58 o 
  -4  27   5      767.82      737.14     99.02 o 
  -3  27   5       20.73      -24.77     44.60 o 
  -2  27   5      118.41      178.31     85.15 o 
  -1  27   5       78.10       58.87     73.02 o 
   0  27   5       93.46      195.78     84.75 o 
   1  27   5      107.16      164.81     92.35 o 
   2  27   5       12.43       23.37     68.09 o 
   3  27   5       15.17       13.50     70.76 o 
  -4  28   5       79.32      232.25    100.20 o 
  -3  28   5        4.36      -20.70     84.10 o 
  -2  28   5      143.05       37.04     71.57 o 
  -1  28   5       15.87      -55.07     64.37 o 
  -3  29   5      240.16      201.77    108.20 o 
 -11   0   6        3.84       69.14     58.23 o 
 -10   0   6      531.09      744.55    111.19 o 
  -9   0   6     1041.75     1065.36    106.50 o 
  -8   0   6      401.90      365.12     69.71 o 
  -7   0   6      676.14      667.97     81.60 o 
  -6   0   6      653.90      667.32     75.94 o 
  -5   0   6       11.79       18.67     13.62 o 
  -4   0   6      891.48      726.86     32.62 o 
  -3   0   6    18457.20    19100.91    635.50 o 
  -2   0   6     7151.62     7701.97    150.40 o 
  -1   0   6     8535.75     8676.27    171.44 o 
   0   0   6     2062.31     2015.51     69.61 o 
   1   0   6       16.94       12.41     17.50 o 
   2   0   6     1231.79     1261.82     62.92 o 
   3   0   6      312.04      267.49     38.86 o 
   4   0   6       47.00       59.57     30.64 o 
   5   0   6     3976.29     4048.57    141.14 o 
   6   0   6     1740.21     2153.84    158.66 o 
   7   0   6      705.84      707.19    113.05 o 
   8   0   6      578.55      520.71    114.02 o 
 -11   1   6       20.94      -38.81     59.36 o 
 -10   1   6      178.80      169.74     48.03 o 
  -9   1   6       58.36       50.20     27.27 o 
  -8   1   6      299.99      356.11     64.61 o 
  -7   1   6     1384.93     1303.39     74.47 o 
  -6   1   6       69.75       79.16     32.40 o 
  -5   1   6      166.12      205.75     29.85 o 
  -4   1   6      419.42      469.61     18.97 o 
  -3   1   6     2288.91     2398.27     57.25 o 
  -2   1   6     2058.44     2253.26     43.95 o 
  -1   1   6     4233.63     4567.37     76.36 o 
   0   1   6     1922.23     1811.63     46.38 o 
   1   1   6      479.17      556.40     37.12 o 
   2   1   6     1701.20     1545.28     49.68 o 
   3   1   6     6065.54     5664.98    111.51 o 
   4   1   6      123.71      103.60     23.25 o 
   5   1   6       25.10       28.53     26.10 o 
   6   1   6      820.96      875.13    120.61 o 
   7   1   6        4.69      -45.63     85.40 o 
   8   1   6      185.42      232.28     61.02 o 
 -11   2   6      193.04      279.15     60.02 o 
 -10   2   6       80.58      104.84     50.38 o 
  -9   2   6       50.64       67.74     33.93 o 
  -8   2   6      213.90      228.35     42.66 o 
  -7   2   6       10.76       36.76     30.29 o 
  -6   2   6      304.94      236.69     30.21 o 
  -5   2   6        6.42       20.10     13.82 o 
  -4   2   6       63.47       65.49     15.59 o 
  -3   2   6     7109.93     7658.32    131.18 o 
  -2   2   6     7331.02     7729.79    106.88 o 
  -1   2   6     7218.69     7852.27    113.22 o 
   0   2   6     3913.96     4233.28     97.30 o 
   1   2   6       95.40       98.84     19.57 o 
   2   2   6      152.16      149.52     21.31 o 
   3   2   6       34.28       26.01     16.19 o 
   4   2   6      442.01      402.53     41.29 o 
   5   2   6      249.29      230.99     38.55 o 
   6   2   6      689.44      797.56     77.73 o 
   7   2   6      815.16      935.94     89.83 o 
   8   2   6      118.33      131.27     84.83 o 
 -12   3   6       24.02       58.87     63.16 o 
 -11   3   6        0.34      -30.57     48.28 o 
 -10   3   6       94.94       58.41     73.75 o 
  -9   3   6      537.82      654.60     69.01 o 
  -8   3   6      311.87      357.37     45.61 o 
  -7   3   6     3385.63     3408.39     92.01 o 
  -6   3   6      440.30      437.11     35.53 o 
  -5   3   6     5829.48     5282.54    107.37 o 
  -4   3   6      625.73      506.61     30.28 o 
  -3   3   6     3394.82     3547.62     78.44 o 
  -2   3   6      559.67      591.45     31.91 o 
  -1   3   6     1004.74     1229.45     35.07 o 
   0   3   6     5662.45     5605.23     93.47 o 
   1   3   6     4777.56     4613.51    116.44 o 
   2   3   6     2853.63     2655.02    103.03 o 
   3   3   6     4617.50     4451.75    130.89 o 
   4   3   6     3935.69     3878.00    102.87 o 
   5   3   6     1375.73     1340.13     70.52 o 
   6   3   6      255.20      242.85     45.65 o 
   7   3   6        7.19       55.79     43.98 o 
   8   3   6       17.57        2.97     47.02 o 
 -12   4   6        3.24       52.73     64.13 o 
 -11   4   6      101.93      156.64     73.02 o 
 -10   4   6        3.73      -29.02     29.02 o 
  -9   4   6       47.91       72.25     37.27 o 
  -8   4   6      452.82      395.21     42.98 o 
  -7   4   6      188.57      160.54     25.40 o 
  -6   4   6       31.07       33.52     18.78 o 
  -5   4   6        5.11       11.85     14.04 o 
  -4   4   6     3650.35     3929.11     87.71 o 
  -3   4   6      249.38      264.27     34.83 o 
  -2   4   6     4637.19     4818.53     75.47 o 
  -1   4   6      474.54      490.84     33.98 o 
   0   4   6       79.06       97.87     15.48 o 
   1   4   6      359.23      351.10     25.33 o 
   2   4   6      759.45      760.45     37.02 o 
   3   4   6      457.97      412.32     32.21 o 
   4   4   6      420.91      390.44     41.79 o 
   5   4   6        0.64      -14.92     23.34 o 
   6   4   6      377.60      318.64     45.31 o 
   7   4   6     1080.14      943.30     91.21 o 
   8   4   6      374.14      289.92    140.87 o 
 -12   5   6       29.69      117.02     75.37 o 
 -11   5   6       34.05       50.65     41.97 o 
 -10   5   6      517.84      661.12     87.82 o 
  -9   5   6       33.53       83.14     39.01 o 
  -8   5   6      204.61      242.41     60.85 o 
  -7   5   6     2465.72     2330.41    100.44 o 
  -6   5   6     3253.79     3076.06     85.02 o 
  -5   5   6     1128.20      978.05     45.23 o 
  -4   5   6       96.28      207.54     24.19 o 
  -3   5   6     5145.32     5002.80    102.19 o 
  -2   5   6       83.27      120.67     14.87 o 
  -1   5   6      834.90     1001.78     33.03 o 
   0   5   6        8.24       24.98     11.96 o 
   1   5   6      162.58      194.42     38.84 o 
   2   5   6     2116.23     1831.68     54.93 o 
   3   5   6     8508.41     8038.31    137.55 o 
   4   5   6      760.23      721.93     53.07 o 
   5   5   6      169.04      206.89     37.45 o 
   6   5   6      100.61       68.82     42.64 o 
   7   5   6      195.23      352.03     64.60 o 
   8   5   6        2.70       -4.67     94.90 o 
 -12   6   6      261.99      146.61     82.08 o 
 -11   6   6       16.25       58.92     42.33 o 
 -10   6   6       72.89       69.52     41.33 o 
  -9   6   6      228.18      179.52     44.33 o 
  -8   6   6      130.21       92.41     31.08 o 
  -7   6   6      299.41      271.05     29.69 o 
  -6   6   6      634.33      686.19     38.16 o 
  -5   6   6      149.09      127.60     20.92 o 
  -4   6   6     6184.79     6133.56    120.91 o 
  -3   6   6     8706.12     8932.19    156.44 o 
  -2   6   6      200.96      169.18     16.03 o 
  -1   6   6     4667.67     4448.67     78.74 o 
   0   6   6     9186.29     8997.22    134.43 o 
   1   6   6      650.63      608.53     31.52 o 
   2   6   6       91.16       96.22     21.83 o 
   3   6   6      206.36      255.56     27.31 o 
   4   6   6      403.26      391.50     42.78 o 
   5   6   6     2365.40     2434.66     92.77 o 
   6   6   6      940.98     1001.43     69.39 o 
   7   6   6      406.19      401.69     54.22 o 
   8   6   6      419.83      372.37     73.22 o 
 -11   7   6       18.39       -7.60     72.50 o 
 -10   7   6        7.66       28.82     39.39 o 
  -9   7   6       83.62       62.69     39.62 o 
  -8   7   6      271.55      268.31     46.64 o 
  -7   7   6        0.05      -14.49     17.12 o 
  -6   7   6      243.28      278.39     28.06 o 
  -5   7   6       76.25       92.92     19.40 o 
  -4   7   6       33.37       12.27     13.90 o 
  -3   7   6     1608.96     1741.76     50.43 o 
  -2   7   6      291.51      279.86     17.50 o 
  -1   7   6      250.38      350.59     20.40 o 
   0   7   6      628.50      721.04     28.34 o 
   1   7   6      406.35      396.38     27.14 o 
   2   7   6     1870.52     1978.14     59.69 o 
   3   7   6       15.00       62.16     23.84 o 
   4   7   6      177.85      120.96     31.31 o 
   5   7   6        3.21       -8.34     26.99 o 
   6   7   6        3.25        4.99     28.63 o 
   7   7   6      154.16      174.31     56.03 o 
   8   7   6       52.65       96.79     53.14 o 
 -11   8   6      380.97      275.52     60.21 o 
 -10   8   6      774.09      773.33    104.08 o 
  -9   8   6      424.07      404.55     63.83 o 
  -8   8   6        0.60       34.85     25.44 o 
  -7   8   6       43.60      -17.59     19.75 o 
  -6   8   6       60.86       63.13     18.80 o 
  -5   8   6      474.32      445.60     31.94 o 
  -4   8   6     1748.38     1734.63     53.34 o 
  -3   8   6     6282.63     6465.68    125.80 o 
  -2   8   6      574.15      544.19     23.98 o 
  -1   8   6     2881.87     2988.44     57.70 o 
   0   8   6     5379.25     5591.54     95.15 o 
   1   8   6     2363.02     2483.17    104.62 o 
   2   8   6     1866.01     2161.95     60.85 o 
   3   8   6      754.64      977.48     56.98 o 
   4   8   6     1005.44     1112.53     83.78 o 
   5   8   6      225.60      230.93     42.86 o 
   6   8   6      371.96      331.22     48.09 o 
   7   8   6      554.66      606.90     79.59 o 
   8   8   6       75.62       21.40     48.51 o 
 -11   9   6        6.26       55.28     44.47 o 
 -10   9   6      127.14       71.32     41.71 o 
  -9   9   6      327.13      259.98     58.39 o 
  -8   9   6     1125.00     1253.09     69.59 o 
  -7   9   6     2934.68     2997.28     97.16 o 
  -6   9   6     1240.10     1216.33     50.33 o 
  -5   9   6     3240.84     3292.27     79.36 o 
  -4   9   6     1185.76     1224.86     68.27 o 
  -3   9   6      370.37      502.53     31.59 o 
  -2   9   6      115.53      149.46     22.30 o 
  -1   9   6        1.66       -8.28     10.28 o 
   0   9   6      462.25      414.96     26.56 o 
   1   9   6     2338.10     2419.57    156.19 o 
   2   9   6      612.36      684.46     46.32 o 
   3   9   6     4208.85     4333.26    132.75 o 
   4   9   6     1911.57     2057.65     82.97 o 
   5   9   6      528.00      544.50     90.78 o 
   6   9   6        2.70      -27.63     28.67 o 
   7   9   6       50.64        0.06     54.51 o 
   8   9   6       33.64      -42.42     42.42 o 
 -11  10   6        5.54      -24.40     40.33 o 
 -10  10   6        2.69      -26.52     35.45 o 
  -9  10   6      120.15      117.65     42.01 o 
  -8  10   6      764.29      832.53     60.97 o 
  -7  10   6       21.17       -3.47     21.36 o 
  -6  10   6      152.51      210.95     57.74 o 
  -5  10   6       55.99       49.63     19.37 o 
  -4  10   6      422.33      370.27     34.39 o 
  -3  10   6       38.69       17.60     15.24 o 
  -2  10   6     1064.60     1084.95     42.06 o 
  -1  10   6        9.36       17.45     11.88 o 
   0  10   6      401.48      490.84     26.28 o 
   1  10   6       97.33      115.96     35.95 o 
   2  10   6      543.48      400.40     38.86 o 
   3  10   6      292.47      263.31     36.06 o 
   4  10   6      188.64      194.95     48.03 o 
   5  10   6       16.58      -22.26     22.26 o 
   6  10   6       93.63      125.85     38.06 o 
   7  10   6      167.22      146.00     61.70 o 
   8  10   6       21.51      -38.09     65.83 o 
 -11  11   6      175.81       86.60     52.23 o 
 -10  11   6      554.42      567.64     79.57 o 
  -9  11   6      103.82      163.38     40.70 o 
  -8  11   6       57.09       30.30     26.70 o 
  -7  11   6     2026.96     2041.40     82.51 o 
  -6  11   6     1845.08     1853.35     87.87 o 
  -5  11   6     2466.73     2385.77     86.18 o 
  -4  11   6       54.17       41.66     18.15 o 
  -3  11   6        3.68       -5.66     15.03 o 
  -2  11   6      669.54      663.35     29.35 o 
  -1  11   6      819.58      887.82     38.34 o 
   0  11   6       62.97       76.01     16.01 o 
   1  11   6     1629.74     1573.55     61.41 o 
   2  11   6     2552.72     2523.67     84.46 o 
   3  11   6     6669.74     6947.63    135.24 o 
   4  11   6      103.87      104.45     39.75 o 
   5  11   6        8.04        4.30     25.59 o 
   6  11   6      186.97      129.73     62.69 o 
   7  11   6      249.82      295.44     77.59 o 
 -11  12   6       55.99       42.05     49.33 o 
 -10  12   6      187.76      179.52     94.37 o 
  -9  12   6        1.29      -21.91     26.60 o 
  -8  12   6      159.07      162.16     36.80 o 
  -7  12   6       13.57        8.94     22.84 o 
  -6  12   6        5.97       53.54     26.30 o 
  -5  12   6      369.64      351.95     44.12 o 
  -4  12   6     1174.61     1143.56     93.32 o 
  -3  12   6     2773.75     2722.13     91.16 o 
  -2  12   6     1091.37      965.75     43.23 o 
  -1  12   6     1194.91     1082.62     37.47 o 
   0  12   6     2090.97     1813.49     70.41 o 
   1  12   6      577.56      489.44     53.94 o 
   2  12   6      133.91      116.39     30.81 o 
   3  12   6       25.91       21.00     25.15 o 
   4  12   6        6.01        1.96     25.96 o 
   5  12   6      965.13      830.70     56.68 o 
   6  12   6      202.51      132.07     35.33 o 
   7  12   6      209.65      233.53     50.87 o 
 -11  13   6        4.09       37.89     48.84 o 
 -10  13   6       99.91       73.10     46.46 o 
  -9  13   6        1.71      -23.41     33.19 o 
  -8  13   6      172.47      214.89     56.52 o 
  -7  13   6       48.63       41.01     27.65 o 
  -6  13   6      501.28      504.17     52.77 o 
  -5  13   6      457.55      489.31     45.20 o 
  -4  13   6      616.54      787.41     80.20 o 
  -3  13   6      291.37      311.33     30.65 o 
  -2  13   6       85.62       88.75     21.49 o 
  -1  13   6      632.96      688.47     48.34 o 
   0  13   6        3.55       20.75     17.17 o 
   1  13   6      117.82      110.74     27.16 o 
   2  13   6     2220.37     2148.81     82.15 o 
   3  13   6     1399.57     1301.10    101.90 o 
   4  13   6       71.65      101.18     34.48 o 
   5  13   6       73.12       53.34     32.94 o 
   6  13   6      131.83      141.14     42.11 o 
   7  13   6      135.72       70.10     65.99 o 
 -10  14   6      197.60      246.63     64.84 o 
  -9  14   6       75.21      135.14     39.84 o 
  -8  14   6       41.42      -12.06     26.67 o 
  -7  14   6       75.87       59.52     29.26 o 
  -6  14   6       12.81      -15.84     20.72 o 
  -5  14   6       21.05       25.99     22.63 o 
  -4  14   6     2463.02     2407.29     71.74 o 
  -3  14   6     5712.62     5405.49    110.28 o 
  -2  14   6     1477.81     1467.03     54.42 o 
  -1  14   6     1952.72     1810.62     90.81 o 
   0  14   6     1305.56     1214.26     49.11 o 
   1  14   6       67.29       37.62     24.77 o 
   2  14   6       91.46       66.11     27.80 o 
   3  14   6        9.54       19.96     25.76 o 
   4  14   6       91.83       21.32     27.32 o 
   5  14   6     1002.83     1004.65    133.13 o 
   6  14   6      554.96      423.75     57.89 o 
   7  14   6      277.38      231.98     69.11 o 
 -10  15   6       33.11        0.42     40.64 o 
  -9  15   6        1.59      -30.75     30.75 o 
  -8  15   6       83.29      159.49     46.29 o 
  -7  15   6      196.51      142.62    100.72 o 
  -6  15   6       11.96        6.63     24.10 o 
  -5  15   6       53.92       53.00     27.63 o 
  -4  15   6     2305.60     2428.37     73.34 o 
  -3  15   6     4537.33     4558.00    101.87 o 
  -2  15   6      123.36      133.22     29.17 o 
  -1  15   6      249.29      241.61     27.38 o 
   0  15   6      421.47      434.61     37.26 o 
   1  15   6      119.63      117.03     28.67 o 
   2  15   6       17.66      -21.78     21.78 o 
   3  15   6     1476.18     1600.97     79.87 o 
   4  15   6      239.85      305.69     47.43 o 
   5  15   6      500.43      436.06     56.43 o 
   6  15   6       70.79       56.32     47.53 o 
   7  15   6        4.59       23.69     66.31 o 
 -10  16   6       15.09       70.15     64.24 o 
  -9  16   6       14.32      -26.93     31.08 o 
  -8  16   6       17.08      -32.33     32.33 o 
  -7  16   6        6.93      -30.57     30.57 o 
  -6  16   6       96.16       97.35     32.25 o 
  -5  16   6       93.78       84.80     27.85 o 
  -4  16   6       79.26       59.72     25.23 o 
  -3  16   6      425.81      364.73     35.72 o 
  -2  16   6       82.58       95.24     36.83 o 
  -1  16   6      237.86      365.81     63.23 o 
   0  16   6        7.52       13.03     21.50 o 
   1  16   6      129.93      164.37     31.86 o 
   2  16   6      197.04      262.05     40.92 o 
   3  16   6        1.77        3.22     25.87 o 
   4  16   6       25.65       29.29     46.30 o 
   5  16   6       20.83       23.87     32.09 o 
   6  16   6       66.71      -25.27     48.52 o 
 -10  17   6       47.22       73.61     39.60 o 
  -9  17   6      461.59      514.83     85.64 o 
  -8  17   6      290.85      345.93     63.58 o 
  -7  17   6      279.59      309.95     56.95 o 
  -6  17   6       20.04       43.08     35.19 o 
  -5  17   6      613.49      788.88     59.36 o 
  -4  17   6       97.81       84.49     27.84 o 
  -3  17   6        1.22       -4.85     22.47 o 
  -2  17   6     1182.40     1191.04     54.61 o 
  -1  17   6      370.12      352.86     34.77 o 
   0  17   6     1216.80     1093.37     66.82 o 
   1  17   6      625.40      681.98     52.90 o 
   2  17   6      730.56      826.50     60.65 o 
   3  17   6      797.72      973.19     67.39 o 
   4  17   6     1228.17     1277.10     79.51 o 
   5  17   6      504.99      607.33     64.90 o 
   6  17   6       53.31       85.16     51.17 o 
  -9  18   6      101.59       78.59     49.89 o 
  -8  18   6      418.52      488.15    111.88 o 
  -7  18   6      385.73      316.24     58.92 o 
  -6  18   6       40.16       58.10     37.25 o 
  -5  18   6       26.38       -5.09     26.35 o 
  -4  18   6       18.60       -2.88     24.14 o 
  -3  18   6        1.21        8.25     21.51 o 
  -2  18   6      345.70      373.99     38.54 o 
  -1  18   6       26.19       -6.53     30.35 o 
   0  18   6        0.76        1.55     25.01 o 
   1  18   6      279.10      303.80     62.31 o 
   2  18   6      435.78      479.51     50.29 o 
   3  18   6      144.47      190.96     41.09 o 
   4  18   6      911.09     1048.48     75.79 o 
   5  18   6       19.23       55.24     36.28 o 
   6  18   6       37.03       58.92     61.40 o 
  -9  19   6      264.04      248.34     64.70 o 
  -8  19   6        1.63       -0.84     39.92 o 
  -7  19   6      551.05      563.29    132.66 o 
  -6  19   6      267.62      399.97     66.02 o 
  -5  19   6      221.60      269.02     43.64 o 
  -4  19   6      133.95      172.27     36.00 o 
  -3  19   6      817.98      901.79     61.32 o 
  -2  19   6       94.57       49.44     26.78 o 
  -1  19   6      338.15      333.52     54.81 o 
   0  19   6       27.51       45.05     35.83 o 
   1  19   6      133.43      124.73     44.25 o 
   2  19   6      256.70      232.91     48.26 o 
   3  19   6     1310.58     1501.59     84.18 o 
   4  19   6      271.81      347.32     52.99 o 
   5  19   6       88.50      147.67     54.52 o 
   6  19   6      752.41      682.37    127.12 o 
  -9  20   6       97.46      145.74     57.49 o 
  -8  20   6       13.00       -6.49     46.05 o 
  -7  20   6       65.96       76.36     44.79 o 
  -6  20   6       16.56      -33.44     33.44 o 
  -5  20   6      314.15      306.47     46.87 o 
  -4  20   6     2230.99     2388.15    153.73 o 
  -3  20   6     1033.15     1294.84     86.52 o 
  -2  20   6       58.44       10.26     23.18 o 
  -1  20   6      118.13      144.87     45.45 o 
   0  20   6      621.17      586.57     90.90 o 
   1  20   6      267.82      266.63     43.15 o 
   2  20   6       29.23       21.82     32.32 o 
   3  20   6       38.77       55.67     33.74 o 
   4  20   6       55.95       95.05     40.55 o 
   5  20   6      853.25      827.14     93.21 o 
  -8  21   6       65.38       32.88     47.05 o 
  -7  21   6       23.54      107.99     46.95 o 
  -6  21   6      150.08      172.54     52.26 o 
  -5  21   6        0.73      -17.36     28.09 o 
  -4  21   6        3.12      -24.81     26.41 o 
  -3  21   6       75.41       27.25     39.55 o 
  -2  21   6      423.19      375.71     40.30 o 
  -1  21   6       38.15       42.72     39.52 o 
   0  21   6       10.59       12.86     52.77 o 
   1  21   6       31.21       42.89     32.36 o 
   2  21   6      296.69      258.86     47.33 o 
   3  21   6      305.43      275.59     49.47 o 
   4  21   6       76.11      107.92     41.63 o 
   5  21   6        3.92       84.51     74.64 o 
  -8  22   6        1.37       -9.13     47.58 o 
  -7  22   6        6.78        5.50     45.60 o 
  -6  22   6      255.58      189.70    157.69 o 
  -5  22   6      641.12      645.83     65.94 o 
  -4  22   6        8.99      -18.68     29.45 o 
  -3  22   6      348.65      343.55     48.13 o 
  -2  22   6      937.32     1081.55     87.31 o 
  -1  22   6      477.60      441.51     84.10 o 
   0  22   6        7.35      -16.50     34.13 o 
   1  22   6      503.43      470.91     71.45 o 
   2  22   6      380.65      436.93     56.27 o 
   3  22   6      144.17       96.80     56.99 o 
   4  22   6      155.77      121.36     55.48 o 
   5  22   6       35.23       27.58     73.02 o 
  -8  23   6       98.07      -13.83     76.82 o 
  -7  23   6      107.58      157.58     57.00 o 
  -6  23   6       23.54       35.58     48.48 o 
  -5  23   6     1156.55     1383.74     87.11 o 
  -4  23   6      191.78      253.42     47.12 o 
  -3  23   6      150.74      168.92     41.87 o 
  -2  23   6       86.87      111.60     66.15 o 
  -1  23   6      335.16      486.15    135.01 o 
   0  23   6      275.38      288.98     60.24 o 
   1  23   6      702.23      849.96     90.40 o 
   2  23   6       31.98       17.38     34.93 o 
   3  23   6      163.23      233.49     50.01 o 
   4  23   6      333.75      373.93    101.73 o 
  -7  24   6       10.61        2.97     50.88 o 
  -6  24   6        1.34       12.02     45.10 o 
  -5  24   6       72.49       73.94     40.60 o 
  -4  24   6      200.65      164.21     45.02 o 
  -3  24   6       22.89       41.38     45.60 o 
  -2  24   6      271.45      367.38     94.94 o 
  -1  24   6      215.91      333.10     66.43 o 
   0  24   6      638.77      584.04     79.34 o 
   1  24   6       13.07       57.15     46.82 o 
   2  24   6      139.13      219.54     85.68 o 
   3  24   6      204.49      187.80     62.87 o 
   4  24   6      191.40      174.11     76.10 o 
  -6  25   6      505.57      535.05     85.06 o 
  -5  25   6      231.44      243.69     50.65 o 
  -4  25   6       26.91       32.52     36.15 o 
  -3  25   6      319.86      436.32    138.81 o 
  -2  25   6        4.18       72.13     70.76 o 
  -1  25   6      236.45      226.75     82.65 o 
   0  25   6      165.17      183.84     58.69 o 
   1  25   6       39.86      135.20     56.44 o 
   2  25   6      638.72      668.13    125.02 o 
   3  25   6      312.83      291.61     96.96 o 
  -6  26   6       17.58       10.70     48.84 o 
  -5  26   6       15.30        3.00     37.22 o 
  -4  26   6      444.51      526.50     64.39 o 
  -3  26   6      166.28      127.02     55.22 o 
  -2  26   6       55.97       66.72     72.30 o 
  -1  26   6      156.57      221.42     85.88 o 
   0  26   6      212.84      181.83     59.33 o 
   1  26   6      115.78      144.81     57.58 o 
  -5  27   6       22.13      -72.90     91.42 o 
  -4  27   6        0.17       10.27     51.31 o 
  -3  27   6        0.18      -67.77     67.93 o 
  -2  27   6       89.04       13.83     67.12 o 
  -1  27   6       17.11      -15.20     59.52 o 
   0  27   6       25.27      -21.19     64.69 o 
  -4  28   6       81.16      -44.88     76.66 o 
 -12   1   7      213.09      176.70     83.13 o 
 -11   1   7       74.92       57.30     44.14 o 
 -10   1   7      562.51      646.85     72.25 o 
  -9   1   7      276.41      370.60    122.07 o 
  -8   1   7      685.46      718.56    101.25 o 
  -7   1   7      952.36      870.80     65.77 o 
  -6   1   7     1432.07     1531.60     78.77 o 
  -5   1   7      765.76      782.88     57.64 o 
  -4   1   7     1032.70     1240.12     65.15 o 
  -3   1   7      524.84      465.17     59.30 o 
  -2   1   7     5187.06     4944.04     79.72 o 
  -1   1   7    10177.00     9704.42    138.73 o 
   0   1   7     2490.05     1896.97     77.97 o 
   1   1   7     3933.56     3585.92     77.96 o 
   2   1   7     2656.72     2579.65     68.49 o 
   3   1   7     1808.04     1746.97     59.55 o 
   4   1   7      271.68      163.40     51.20 o 
   5   1   7     1124.45     1039.54     66.74 o 
   6   1   7      352.60      317.67     60.03 o 
   7   1   7       58.84       73.28     48.28 o 
   8   1   7      194.94      226.59     72.22 o 
 -12   2   7      119.59      143.54     76.82 o 
 -11   2   7      423.49      385.50     64.64 o 
 -10   2   7      154.28      231.88     53.12 o 
  -9   2   7       73.75       38.51     26.93 o 
  -8   2   7     1071.61     1000.21     72.66 o 
  -7   2   7      188.75      174.30     38.56 o 
  -6   2   7     3073.51     3250.91    210.82 o 
  -5   2   7     3171.08     3488.46    116.32 o 
  -4   2   7     2581.73     2826.17     69.61 o 
  -3   2   7     2679.08     2749.79     72.52 o 
  -2   2   7     1674.17     1745.53     41.01 o 
  -1   2   7     1037.61     1114.31     57.40 o 
   0   2   7      490.10      474.34     42.39 o 
   1   2   7     1038.83     1115.63     42.92 o 
   2   2   7     1665.35     1742.84     56.39 o 
   3   2   7     2146.42     2165.60    166.95 o 
   4   2   7     1387.79     1356.99     57.90 o 
   5   2   7      131.39      196.73     38.01 o 
   6   2   7      885.11      999.24     88.92 o 
   7   2   7      676.57      709.88     88.91 o 
   8   2   7      112.20      149.49     67.61 o 
 -12   3   7       17.82       -6.87     61.94 o 
 -11   3   7        5.63       17.80     38.13 o 
 -10   3   7       57.09       71.39     54.42 o 
  -9   3   7       14.27       -2.58     31.58 o 
  -8   3   7        0.29      -10.63     25.76 o 
  -7   3   7      143.65       90.44     32.71 o 
  -6   3   7        8.40       10.06     24.95 o 
  -5   3   7     1079.65      961.60     76.11 o 
  -4   3   7       18.04        7.36     13.71 o 
  -3   3   7       55.16       50.71     15.42 o 
  -2   3   7       76.48       91.05     12.38 o 
  -1   3   7       13.16       48.66     14.08 o 
   0   3   7       20.28       13.44     12.67 o 
   1   3   7      386.12      370.87     28.02 o 
   2   3   7      615.98      575.80     35.76 o 
   3   3   7     3184.87     3150.78     80.67 o 
   4   3   7      604.73      606.33     51.01 o 
   5   3   7        2.80       12.78     26.95 o 
   6   3   7       86.38       23.70     48.00 o 
   7   3   7       18.14      -12.62     44.57 o 
   8   3   7        6.64       59.36     73.02 o 
 -12   4   7       66.18      109.09     72.94 o 
 -11   4   7       51.86      101.89     44.84 o 
 -10   4   7       32.98       22.94     37.28 o 
  -9   4   7      236.28      259.14     51.75 o 
  -8   4   7     2334.00     2272.03     87.42 o 
  -7   4   7       16.28      -24.24     24.24 o 
  -6   4   7     2401.15     2440.74     99.66 o 
  -5   4   7     1302.28     1420.58     53.10 o 
  -4   4   7     3689.55     3885.12     89.54 o 
  -3   4   7     7781.76     7847.45    176.25 o 
  -2   4   7      179.67      220.97     20.50 o 
  -1   4   7     2892.47     2981.94     62.40 o 
   0   4   7      928.59      854.58     35.33 o 
   1   4   7        1.09       -5.73     13.04 o 
   2   4   7     3073.07     3158.07     90.09 o 
   3   4   7     2279.89     2485.17     91.53 o 
   4   4   7      305.89      434.62     45.85 o 
   5   4   7     2974.02     3118.71    108.82 o 
   6   4   7     1682.36     1780.35     94.42 o 
   7   4   7      515.18      572.18     80.69 o 
 -12   5   7       45.68       88.47     73.83 o 
 -11   5   7       63.48      109.35     48.08 o 
 -10   5   7      869.95      833.60     84.07 o 
  -9   5   7      456.04      393.57     61.14 o 
  -8   5   7        8.41      -20.46     20.46 o 
  -7   5   7      471.05      503.88     45.17 o 
  -6   5   7     1056.43      961.33     65.97 o 
  -5   5   7       63.55      123.53     22.64 o 
  -4   5   7     2250.97     2077.86     63.19 o 
  -3   5   7       20.74        6.65     14.84 o 
  -2   5   7      133.97       99.96     19.64 o 
  -1   5   7     3857.24     3677.47     72.19 o 
   0   5   7      244.83      218.54     21.68 o 
   1   5   7     1093.19      992.42     41.86 o 
   2   5   7     1249.38     1247.83     49.00 o 
   3   5   7     3219.77     3212.38     82.86 o 
   4   5   7        8.66      -20.47     20.75 o 
   5   5   7      343.19      348.77     47.81 o 
   6   5   7      158.22      128.87     39.93 o 
   7   5   7        4.42      -38.71     38.71 o 
 -11   6   7       32.00       24.26     41.48 o 
 -10   6   7        1.57      -15.56     35.88 o 
  -9   6   7       47.96       27.35     92.67 o 
  -8   6   7      166.02      136.92     42.60 o 
  -7   6   7       33.58       17.61     22.12 o 
  -6   6   7     1711.12     1705.76     57.05 o 
  -5   6   7      134.99      126.28     26.70 o 
  -4   6   7        4.71       24.46     16.62 o 
  -3   6   7       99.17      108.54     26.80 o 
  -2   6   7     4610.79     5031.52    109.67 o 
  -1   6   7     2041.37     2314.86     55.70 o 
   0   6   7      261.94      212.45     31.53 o 
   1   6   7       35.37       23.40     14.12 o 
   2   6   7     1444.74     1300.77     50.29 o 
   3   6   7      132.03       77.48     26.41 o 
   4   6   7       63.99       54.79     27.70 o 
   5   6   7       39.45       29.50     29.22 o 
   6   6   7      172.74      212.07     66.32 o 
   7   6   7      533.36      465.74     79.25 o 
 -11   7   7      128.35      165.95     52.71 o 
 -10   7   7       68.88      108.72     47.30 o 
  -9   7   7      271.65      368.15     61.80 o 
  -8   7   7     1448.81     1611.25    101.82 o 
  -7   7   7     1880.65     1661.78     72.61 o 
  -6   7   7      386.69      368.06     32.65 o 
  -5   7   7     2898.00     3004.97     74.46 o 
  -4   7   7      232.16      244.65     25.69 o 
  -3   7   7     3035.90     2874.79     79.23 o 
  -2   7   7     1302.70     1243.07     51.53 o 
  -1   7   7      152.55      131.37     17.81 o 
   0   7   7     3116.84     2717.80     56.57 o 
   1   7   7    10195.59     9786.18    178.46 o 
   2   7   7     1533.54     1469.69     53.30 o 
   3   7   7     1147.34     1056.98     60.59 o 
   4   7   7     4225.50     3941.52    118.10 o 
   5   7   7      102.70       58.15     33.77 o 
   6   7   7       56.24      107.56     39.09 o 
   7   7   7       73.64       48.45     40.91 o 
 -11   8   7      113.92      232.16     97.49 o 
 -10   8   7       27.46        6.88     48.64 o 
  -9   8   7       86.93      121.97     61.58 o 
  -8   8   7      149.72       95.18     39.28 o 
  -7   8   7     1381.89     1393.20     92.44 o 
  -6   8   7      418.18      476.42     35.73 o 
  -5   8   7     6582.42     6333.64    118.92 o 
  -4   8   7      664.43      602.36     35.64 o 
  -3   8   7       31.09       32.49     15.66 o 
  -2   8   7     1644.89     1352.53     47.01 o 
  -1   8   7      855.72      767.98     30.92 o 
   0   8   7       85.48       57.14     16.68 o 
   1   8   7      452.29      511.44     33.60 o 
   2   8   7      246.68      235.41     27.57 o 
   3   8   7      777.23      746.53     53.22 o 
   4   8   7     1625.71     1574.94     77.63 o 
   5   8   7      241.96      193.06     42.27 o 
   6   8   7       30.43       54.27     35.01 o 
   7   8   7      324.89      331.26     54.78 o 
 -11   9   7        7.46       65.57     45.36 o 
 -10   9   7      350.52      324.75     64.67 o 
  -9   9   7       10.41       24.63     37.19 o 
  -8   9   7        8.61      -25.28     73.15 o 
  -7   9   7       77.14       79.77     28.99 o 
  -6   9   7      490.64      505.95     37.34 o 
  -5   9   7        9.82       -4.74     17.22 o 
  -4   9   7     3170.41     3082.09     76.79 o 
  -3   9   7      340.26      399.79     31.06 o 
  -2   9   7        8.34      -11.56     13.97 o 
  -1   9   7      493.04      335.19     26.84 o 
   0   9   7       30.67       12.02     14.37 o 
   1   9   7       29.46       14.66     15.72 o 
   2   9   7     1036.40     1063.70     60.24 o 
   3   9   7      416.95      372.68     42.91 o 
   4   9   7      160.22       96.52     32.08 o 
   5   9   7        1.98      -14.44     28.14 o 
   6   9   7      764.96      899.32     72.34 o 
   7   9   7       36.90       72.36     39.52 o 
 -11  10   7       42.80       48.40     47.51 o 
 -10  10   7        5.34      -25.02     45.37 o 
  -9  10   7      872.53      928.71     90.38 o 
  -8  10   7      201.96      255.88     53.89 o 
  -7  10   7       42.67       -0.49     23.24 o 
  -6  10   7     4175.15     4455.10    116.97 o 
  -5  10   7      884.21      890.65     79.79 o 
  -4  10   7     8197.62     8173.37    141.35 o 
  -3  10   7     4640.72     4441.97     94.51 o 
  -2  10   7      297.67      274.02     27.31 o 
  -1  10   7     2155.52     2075.66     59.96 o 
   0  10   7     5067.78     5216.81    117.12 o 
   1  10   7        1.13        1.26     16.51 o 
   2  10   7     1394.78     1331.94     65.04 o 
   3  10   7     1567.18     1515.41     72.85 o 
   4  10   7      145.55      182.91     50.32 o 
   5  10   7     1292.97     1326.63     90.31 o 
   6  10   7      545.55      652.24     86.24 o 
   7  10   7      394.35      329.03     57.01 o 
 -11  11   7       88.20       28.00     47.16 o 
 -10  11   7       21.52       26.66     41.81 o 
  -9  11   7      156.98       63.37     43.79 o 
  -8  11   7       90.73       25.17     37.81 o 
  -7  11   7       17.87       45.88     27.42 o 
  -6  11   7     1366.26     1507.58    103.29 o 
  -5  11   7      169.91      213.53     27.99 o 
  -4  11   7      446.66      504.61     36.28 o 
  -3  11   7       20.72       16.08     17.66 o 
  -2  11   7        3.56       11.30     16.22 o 
  -1  11   7     1095.85     1040.98     77.40 o 
   0  11   7      475.99      629.11     59.75 o 
   1  11   7       18.02       52.27     19.78 o 
   2  11   7      173.84      196.40     33.20 o 
   3  11   7      186.27      198.96     40.04 o 
   4  11   7       25.99       23.06     27.00 o 
   5  11   7      138.71       79.68     34.20 o 
   6  11   7       92.62      106.00     39.15 o 
   7  11   7        5.48       20.47     45.66 o 
 -11  12   7       69.59       28.04     47.90 o 
 -10  12   7       61.59       27.57     44.75 o 
  -9  12   7       66.89      116.59     46.67 o 
  -8  12   7      335.74      317.37     44.93 o 
  -7  12   7       43.36       -3.16     24.67 o 
  -6  12   7     2073.25     2151.65     84.08 o 
  -5  12   7      521.09      572.97     68.38 o 
  -4  12   7       92.51       42.88     24.83 o 
  -3  12   7       25.19        4.14     20.46 o 
  -2  12   7     1083.04      896.27     85.66 o 
  -1  12   7      902.42      915.49     43.09 o 
   0  12   7       18.63       -8.17     16.17 o 
   1  12   7       44.19       32.41     23.26 o 
   2  12   7       76.92       63.67     26.45 o 
   3  12   7     1958.32     1927.91    126.20 o 
   4  12   7      529.02      640.99     59.61 o 
   5  12   7       25.49      -16.37     25.61 o 
   6  12   7      219.33      176.74     44.39 o 
   7  12   7      765.18      946.16    103.02 o 
 -11  13   7       54.44       58.65     51.25 o 
 -10  13   7      170.73      185.29     59.54 o 
  -9  13   7      873.50      699.52     84.09 o 
  -8  13   7     1015.67     1167.43     74.69 o 
  -7  13   7      300.68      322.43     43.97 o 
  -6  13   7      100.76      128.39     42.15 o 
  -5  13   7     1360.71     1629.21     60.68 o 
  -4  13   7      289.99      310.35     35.33 o 
  -3  13   7      236.71      260.42     30.12 o 
  -2  13   7      789.88      859.23     51.92 o 
  -1  13   7      475.98      550.12     37.02 o 
   0  13   7     1966.02     2079.13     63.59 o 
   1  13   7     6467.84     6908.07    196.95 o 
   2  13   7     2037.44     2201.08     84.67 o 
   3  13   7       24.75       41.15     27.33 o 
   4  13   7     1068.15     1161.90    133.61 o 
   5  13   7      123.39      171.53     44.11 o 
   6  13   7        7.93      -34.14     34.14 o 
   7  13   7      270.77      320.24    114.10 o 
 -10  14   7       20.05       53.14     53.62 o 
  -9  14   7       18.54       41.48     42.56 o 
  -8  14   7        4.54       28.25     33.46 o 
  -7  14   7      182.56      190.26     41.04 o 
  -6  14   7        0.34       36.36     29.70 o 
  -5  14   7       10.09        7.85     19.76 o 
  -4  14   7        0.42        4.28     18.90 o 
  -3  14   7      127.39      204.99     32.59 o 
  -2  14   7     1285.85     1039.24    102.40 o 
  -1  14   7        5.25       -8.75     19.49 o 
   0  14   7      250.24      285.49     37.91 o 
   1  14   7       15.36       68.57     29.03 o 
   2  14   7     1382.87     1439.09     72.63 o 
   3  14   7       86.54      110.40     31.93 o 
   4  14   7      656.49      649.21     62.03 o 
   5  14   7        1.45      -28.16     28.16 o 
   6  14   7      223.73      331.35     57.16 o 
 -10  15   7      305.39      427.06     77.76 o 
  -9  15   7        2.78      -11.04     39.13 o 
  -8  15   7       62.75       32.42     41.97 o 
  -7  15   7      450.95      555.14     57.06 o 
  -6  15   7       18.70       37.94     29.19 o 
  -5  15   7        0.58      -16.28     20.82 o 
  -4  15   7      769.43      754.55     47.86 o 
  -3  15   7       12.00       15.40     19.42 o 
  -2  15   7      124.15      124.74     24.79 o 
  -1  15   7     1702.23     1851.54    185.88 o 
   0  15   7      978.79     1193.52    102.22 o 
   1  15   7     1111.70     1049.18     81.25 o 
   2  15   7       62.47       90.57     49.71 o 
   3  15   7     1045.42     1167.19     72.39 o 
   4  15   7       53.25       -0.05     29.50 o 
   5  15   7       90.86      131.41     42.89 o 
   6  15   7       15.27      -24.38     33.86 o 
 -10  16   7       23.36       58.09     54.49 o 
  -9  16   7       92.29       35.20     55.88 o 
  -8  16   7      270.85      238.32     52.51 o 
  -7  16   7        5.42       24.14     28.16 o 
  -6  16   7     1201.39     1278.81     75.34 o 
  -5  16   7      227.33      224.95     60.79 o 
  -4  16   7       15.83       18.16     20.44 o 
  -3  16   7      527.75      518.07     44.83 o 
  -2  16   7      435.65      380.82     59.69 o 
  -1  16   7      208.98      140.32     41.89 o 
   0  16   7       47.00       34.81     41.69 o 
   1  16   7       20.07      -19.06     22.28 o 
   2  16   7      324.69      362.35     46.56 o 
   3  16   7      718.02      724.49     75.85 o 
   4  16   7       64.13       36.87     37.72 o 
   5  16   7      589.86      692.80     71.32 o 
   6  16   7      291.82      337.26    102.27 o 
 -10  17   7        1.13      -35.50     71.77 o 
  -9  17   7       66.91       16.76     47.99 o 
  -8  17   7      109.04      111.77     37.66 o 
  -7  17   7       20.12       24.54     40.51 o 
  -6  17   7      132.69      149.24     36.39 o 
  -5  17   7       53.16       84.44     31.71 o 
  -4  17   7      120.76       44.20     26.56 o 
  -3  17   7       33.54       45.11     28.17 o 
  -2  17   7      423.93      358.74     36.52 o 
  -1  17   7       75.82       43.68     26.31 o 
   0  17   7       90.23       25.65     35.33 o 
   1  17   7       32.17       12.45     34.06 o 
   2  17   7       72.77       -4.11     28.42 o 
   3  17   7      210.05      145.76     75.26 o 
   4  17   7      202.24      257.43     47.61 o 
   5  17   7       59.53       69.54     69.46 o 
   6  17   7       10.32       96.88     75.94 o 
  -9  18   7        0.72      -32.84     33.66 o 
  -8  18   7      231.19      265.15     50.63 o 
  -7  18   7       30.53       59.11     34.30 o 
  -6  18   7      913.99      971.41     71.28 o 
  -5  18   7      554.87      547.54     75.05 o 
  -4  18   7      339.72      353.44     45.92 o 
  -3  18   7     1443.42     1352.64     68.49 o 
  -2  18   7      693.81      669.81     69.88 o 
  -1  18   7      338.90      325.43     53.49 o 
   0  18   7        0.85       -7.83     32.00 o 
   1  18   7        0.05       -7.30     33.55 o 
   2  18   7        3.84        0.82     27.92 o 
   3  18   7      182.64      144.53     39.95 o 
   4  18   7      342.57      342.83     53.71 o 
   5  18   7      387.53      411.91     93.08 o 
  -9  19   7      147.03      143.26     49.13 o 
  -8  19   7      136.44      151.73     68.06 o 
  -7  19   7      177.08      281.34     48.44 o 
  -6  19   7        3.18       31.66     32.56 o 
  -5  19   7        6.45       -5.29     27.24 o 
  -4  19   7       27.48       42.91     29.48 o 
  -3  19   7      453.66      438.24     58.25 o 
  -2  19   7       98.29      130.19     32.97 o 
  -1  19   7       79.29      111.15     58.95 o 
   0  19   7      205.55      328.09     57.34 o 
   1  19   7     1161.70     1323.62     99.74 o 
   2  19   7      164.37      201.23     43.12 o 
   3  19   7        5.93        5.79     32.40 o 
   4  19   7        0.73       26.49     36.77 o 
   5  19   7       10.86        2.17     37.50 o 
  -9  20   7        8.98       35.07     38.94 o 
  -8  20   7      124.24      166.56     63.67 o 
  -7  20   7      101.09       90.61     39.22 o 
  -6  20   7       68.62       90.36     38.35 o 
  -5  20   7      229.32      274.47     59.64 o 
  -4  20   7        8.48       15.93     35.87 o 
  -3  20   7       40.30       38.20     43.92 o 
  -2  20   7       27.44        3.66     27.30 o 
  -1  20   7       28.66       -0.17     36.76 o 
   0  20   7      138.05      135.92     50.99 o 
   1  20   7        8.13      -28.34     34.35 o 
   2  20   7       29.16        9.63     42.00 o 
   3  20   7       26.07       48.44     36.23 o 
   4  20   7       71.71      130.64     48.88 o 
   5  20   7       42.41      -27.87     44.52 o 
  -8  21   7      551.29      652.97    152.50 o 
  -7  21   7      414.23      524.66     68.76 o 
  -6  21   7       67.12       56.12     36.12 o 
  -5  21   7        1.35      -23.14     28.64 o 
  -4  21   7       73.62       52.14     34.08 o 
  -3  21   7        7.64        4.71     29.89 o 
  -2  21   7      104.95      163.93     49.69 o 
  -1  21   7      345.26      419.31     67.47 o 
   0  21   7      642.54      757.70     83.96 o 
   1  21   7     1771.93     1746.69    115.68 o 
   2  21   7      884.89     1165.36    103.36 o 
   3  21   7      371.43      208.37     61.69 o 
   4  21   7      610.17      790.28     76.32 o 
   5  21   7       45.27      110.30     85.80 o 
  -8  22   7       17.66      -23.09     36.50 o 
  -7  22   7       41.45       64.94     39.28 o 
  -6  22   7      228.17      272.51     51.54 o 
  -5  22   7      276.60      369.06     55.11 o 
  -4  22   7       24.19       11.07     29.51 o 
  -3  22   7       73.14       47.35     41.60 o 
  -2  22   7        1.83      -36.39     36.39 o 
  -1  22   7       84.86       26.03     58.10 o 
   0  22   7       14.28        1.32     40.19 o 
   1  22   7        2.24        1.72     43.76 o 
   2  22   7       32.63       30.88     46.01 o 
   3  22   7      163.72      167.84     79.45 o 
   4  22   7      364.42      362.06    120.90 o 
  -7  23   7       45.16       21.23     38.79 o 
  -6  23   7       37.09       25.25     56.65 o 
  -5  23   7       47.13       20.39     37.30 o 
  -4  23   7       14.78       -2.44     31.50 o 
  -3  23   7        1.04      -24.40     40.22 o 
  -2  23   7       49.66      -44.56     46.42 o 
  -1  23   7      101.23       58.95     44.13 o 
   0  23   7       14.54       41.61     42.76 o 
   1  23   7       57.65      -43.80     43.80 o 
   2  23   7       83.32       22.37     48.50 o 
   3  23   7      285.59      405.32     77.10 o 
  -7  24   7        1.35      -21.08     37.06 o 
  -6  24   7      269.33      270.25     55.55 o 
  -5  24   7      210.47      119.75     42.53 o 
  -4  24   7      581.90      654.57     67.39 o 
  -3  24   7      737.88      773.34    123.16 o 
  -2  24   7      181.78      191.25     79.41 o 
  -1  24   7      345.81      396.63     70.74 o 
   0  24   7      520.96      595.43     82.92 o 
   1  24   7       26.01       94.38     53.14 o 
   2  24   7       32.07       86.34     50.43 o 
   3  24   7      269.10      430.38    109.98 o 
  -6  25   7       42.87      164.17     47.48 o 
  -5  25   7       14.47       43.51     40.58 o 
  -4  25   7        2.03       57.99     37.21 o 
  -3  25   7       64.01       40.76     65.34 o 
  -2  25   7       94.48       15.04     63.89 o 
  -1  25   7       26.78       33.54     48.12 o 
   0  25   7       26.87       51.16     51.39 o 
   1  25   7       91.87       95.19     52.63 o 
   2  25   7      107.62       77.55     75.61 o 
  -5  26   7      164.27       45.06     52.95 o 
  -4  26   7       46.92       67.82     54.64 o 
  -3  26   7       86.16      144.35     76.66 o 
  -2  26   7      139.67      -31.62     55.64 o 
  -1  26   7       11.43      -22.40     67.20 o 
   0  26   7        8.51        4.50     46.50 o 
   1  26   7        0.12      -60.97     60.97 o 
  -4  27   7       58.86        8.73     82.40 o 
   0  27   7      206.10      292.50    104.64 o 
 -12   0   8        3.97      -32.99     57.98 o 
 -11   0   8      207.77      298.57     87.50 o 
 -10   0   8      301.92      317.81     79.33 o 
  -9   0   8       35.26      -42.46     42.46 o 
  -8   0   8     1310.24     1478.43    125.67 o 
  -7   0   8     3603.42     3741.12    191.17 o 
  -6   0   8     3688.23     3954.69    192.14 o 
  -5   0   8      746.50      674.36     81.03 o 
  -4   0   8      364.14      418.25     65.58 o 
  -3   0   8     4642.09     4128.56    182.03 o 
  -2   0   8      917.52      818.02     48.04 o 
  -1   0   8       15.68        0.98     16.65 o 
   0   0   8       96.95       33.44     21.43 o 
   1   0   8     1960.86     2219.35     99.99 o 
   2   0   8     8555.80     8784.28    213.36 o 
   3   0   8     7789.50     7885.62    205.16 o 
   4   0   8       62.83      119.90     39.45 o 
   5   0   8     1531.71     1641.06    147.83 o 
   6   0   8     1331.51     1541.91    152.68 o 
   7   0   8      112.30      -13.26     70.27 o 
 -12   1   8        8.49       -0.49     45.47 o 
 -11   1   8       21.73      -22.23     37.48 o 
 -10   1   8      281.21      134.78     53.33 o 
  -9   1   8        9.35       35.86     33.84 o 
  -8   1   8        3.97      -20.92     27.78 o 
  -7   1   8       27.06       52.35     32.50 o 
  -6   1   8       12.53       -1.41     26.19 o 
  -5   1   8      153.19      138.59     33.22 o 
  -4   1   8     1588.25     1515.88    141.03 o 
  -3   1   8      136.75       92.78     26.90 o 
  -2   1   8       91.05      139.07     20.81 o 
  -1   1   8     1759.77     1662.63     47.64 o 
   0   1   8     1096.95     1078.02     48.79 o 
   1   1   8       19.56       16.25     16.19 o 
   2   1   8      691.83      609.50     39.03 o 
   3   1   8        2.94        8.27     20.55 o 
   4   1   8      300.29      325.43     59.35 o 
   5   1   8      209.20      235.27     53.72 o 
   6   1   8        2.41      -54.18     76.74 o 
   7   1   8       41.43       85.75     52.95 o 
 -12   2   8        2.42       45.94     49.20 o 
 -11   2   8        0.00      -44.40     46.50 o 
 -10   2   8       44.99       22.87     38.01 o 
  -9   2   8      234.02      375.74     94.25 o 
  -8   2   8      687.61      721.07     67.74 o 
  -7   2   8      678.97      807.18     67.72 o 
  -6   2   8      641.46      867.45     65.49 o 
  -5   2   8     1328.06     1341.00     74.86 o 
  -4   2   8     1822.69     1901.05     85.40 o 
  -3   2   8        2.20        1.01     19.24 o 
  -2   2   8       55.27       17.24     14.81 o 
  -1   2   8        0.95        2.59     11.90 o 
   0   2   8      223.15      260.99     24.54 o 
   1   2   8     1740.22     1909.84     65.56 o 
   2   2   8      152.89      212.53     28.38 o 
   3   2   8     1015.66      950.84     49.67 o 
   4   2   8     1480.06     1620.53     76.78 o 
   5   2   8      706.75      701.09     75.74 o 
   6   2   8        3.05       -2.28     42.33 o 
   7   2   8       37.50        5.96     46.75 o 
 -12   3   8      382.78      614.82     88.78 o 
 -11   3   8      344.68      411.23     69.15 o 
 -10   3   8      469.60      347.96     62.54 o 
  -9   3   8       17.40        7.16     24.78 o 
  -8   3   8     2300.32     2351.75    131.05 o 
  -7   3   8       59.51       57.89     51.96 o 
  -6   3   8      211.85      224.97     41.49 o 
  -5   3   8     1159.08     1085.05     70.90 o 
  -4   3   8      189.01      127.99     31.51 o 
  -3   3   8     3337.94     3202.65     80.43 o 
  -2   3   8     8698.04     7563.80    147.25 o 
  -1   3   8     5157.29     5022.75     91.09 o 
   0   3   8      526.61      527.81     42.64 o 
   1   3   8     3982.65     3936.32     87.22 o 
   2   3   8     2291.80     2358.51     79.29 o 
   3   3   8       45.37       56.06     39.46 o 
   4   3   8      108.32      116.38     32.30 o 
   5   3   8       64.29       33.89     31.63 o 
   6   3   8      447.28      670.70     84.26 o 
   7   3   8      493.79      435.59     78.30 o 
 -11   4   8        4.51       28.91     40.94 o 
 -10   4   8       51.55       82.46     55.68 o 
  -9   4   8      128.80      144.04    105.86 o 
  -8   4   8      412.29      439.78     46.95 o 
  -7   4   8      405.32      412.84     58.06 o 
  -6   4   8     1074.20      996.65     71.44 o 
  -5   4   8      802.33      762.53     60.54 o 
  -4   4   8       51.28       57.27     25.70 o 
  -3   4   8      696.12      639.79     65.62 o 
  -2   4   8      827.10      857.11     43.93 o 
  -1   4   8        9.91        6.86     12.06 o 
   0   4   8      689.82      596.88     40.68 o 
   1   4   8      476.96      384.54     40.48 o 
   2   4   8       20.20       18.40     19.09 o 
   3   4   8       64.88       65.47     23.92 o 
   4   4   8       42.79      100.32     65.54 o 
   5   4   8        3.89      -12.28     28.73 o 
   6   4   8      163.80      246.13    103.79 o 
   7   4   8      161.01      228.97     88.59 o 
 -11   5   8        9.67       -3.41     39.48 o 
 -10   5   8      387.71      394.49     71.93 o 
  -9   5   8      204.91      232.39     86.29 o 
  -8   5   8      369.07      384.55     45.93 o 
  -7   5   8       74.85       86.39     36.65 o 
  -6   5   8      135.73      160.63     64.41 o 
  -5   5   8      141.81      174.40     37.61 o 
  -4   5   8     2176.44     1837.63     64.04 o 
  -3   5   8      593.70      397.68     43.45 o 
  -2   5   8     1123.49      963.70     71.17 o 
  -1   5   8     5924.31     5730.39    160.91 o 
   0   5   8      508.54      471.06     30.93 o 
   1   5   8       15.58        4.22     16.17 o 
   2   5   8       21.03       22.44     21.22 o 
   3   5   8      659.85      794.24     57.23 o 
   4   5   8      249.08      284.90     42.72 o 
   5   5   8      630.90      501.71     55.82 o 
   6   5   8      229.04      194.23     45.69 o 
   7   5   8      153.02       82.86     54.15 o 
 -11   6   8       44.28       27.16     44.34 o 
 -10   6   8        4.31       44.26     38.69 o 
  -9   6   8      134.56       96.20     42.31 o 
  -8   6   8      260.69      224.83     44.27 o 
  -7   6   8     4126.08     4164.57    242.52 o 
  -6   6   8     1690.73     1641.94    188.79 o 
  -5   6   8      111.08       26.26     50.83 o 
  -4   6   8      502.55      530.07     37.92 o 
  -3   6   8      317.96      309.17     38.98 o 
  -2   6   8      256.37      277.83     30.37 o 
  -1   6   8      324.01      269.38     30.87 o 
   0   6   8      151.49      155.83     22.54 o 
   1   6   8     3993.99     4088.80     90.44 o 
   2   6   8     2069.54     2183.26     67.82 o 
   3   6   8      944.84      885.71     58.65 o 
   4   6   8       77.84       71.92     41.44 o 
   5   6   8     1135.59     1108.75     97.28 o 
   6   6   8     1064.33     1096.38     79.52 o 
   7   6   8       79.35      -21.81     50.77 o 
 -11   7   8       28.37        2.34     38.70 o 
 -10   7   8        5.94       70.32     42.49 o 
  -9   7   8       88.37       63.57     52.04 o 
  -8   7   8      102.09      126.56     74.12 o 
  -7   7   8       37.13       30.23     26.18 o 
  -6   7   8       10.12      -16.35     20.28 o 
  -5   7   8      964.54     1043.57     59.06 o 
  -4   7   8      818.27      895.67     48.34 o 
  -3   7   8      130.18      170.94     26.12 o 
  -2   7   8      464.50      421.04     36.37 o 
  -1   7   8       20.62        8.43     16.66 o 
   0   7   8      141.73      132.47     23.12 o 
   1   7   8      145.36      120.40     42.11 o 
   2   7   8        0.75       -6.34     17.77 o 
   3   7   8      478.59      508.28     48.77 o 
   4   7   8       33.36      -12.82     27.18 o 
   5   7   8       40.68       22.48     30.58 o 
   6   7   8       14.18       74.41     39.34 o 
   7   7   8        0.06       19.23     49.18 o 
 -11   8   8        7.08       79.33     49.88 o 
 -10   8   8       36.87      -35.31     35.31 o 
  -9   8   8      182.92      250.83     64.01 o 
  -8   8   8      904.11      996.47    101.29 o 
  -7   8   8      666.95      711.46     54.68 o 
  -6   8   8      740.64      743.20     53.83 o 
  -5   8   8     3227.78     2955.33     77.58 o 
  -4   8   8     2067.52     2049.84     62.49 o 
  -3   8   8      578.58      559.39     35.54 o 
  -2   8   8       40.83        7.29     14.17 o 
  -1   8   8      323.29      283.38     28.08 o 
   0   8   8      208.24      202.76     24.64 o 
   1   8   8     2311.56     2336.64    167.85 o 
   2   8   8     3257.25     3475.28    117.77 o 
   3   8   8     1108.79     1253.88     71.10 o 
   4   8   8      361.86      400.20     62.08 o 
   5   8   8     1256.96     1281.40     81.09 o 
   6   8   8     1093.66     1125.78    110.80 o 
   7   8   8       62.73       31.11     51.05 o 
 -11   9   8      134.82      106.68     53.17 o 
 -10   9   8       45.94      -12.04     54.75 o 
  -9   9   8       20.07      108.19     42.22 o 
  -8   9   8     1214.85     1562.62    105.65 o 
  -7   9   8      276.06      284.09     40.74 o 
  -6   9   8      101.09       81.51     27.31 o 
  -5   9   8       65.37       56.25     20.13 o 
  -4   9   8      663.17      756.86     42.29 o 
  -3   9   8     2420.38     2553.43     70.19 o 
  -2   9   8     2238.32     2222.44     76.00 o 
  -1   9   8     1081.36     1146.23     62.49 o 
   0   9   8     1758.70     1678.89     81.08 o 
   1   9   8     2224.07     2156.83     74.49 o 
   2   9   8      387.25      329.63     39.86 o 
   3   9   8      219.27      205.84     62.42 o 
   4   9   8       42.77       86.66     32.65 o 
   5   9   8       38.88       -9.91     52.71 o 
   6   9   8      459.67      420.20     67.10 o 
   7   9   8      137.90       49.72     51.05 o 
 -11  10   8        0.17        5.76     43.99 o 
 -10  10   8       62.99       79.52     46.55 o 
  -9  10   8       27.99       40.97     39.69 o 
  -8  10   8      261.15      326.05     59.52 o 
  -7  10   8        8.27        8.70     29.71 o 
  -6  10   8       17.88       48.36     26.15 o 
  -5  10   8      258.94      181.08     27.23 o 
  -4  10   8      258.46      261.04     40.72 o 
  -3  10   8        0.79       -7.08     18.68 o 
  -2  10   8        4.14       14.09     16.93 o 
  -1  10   8      257.88      233.82     32.95 o 
   0  10   8        0.22       -4.07     19.05 o 
   1  10   8        1.59      -17.41     17.41 o 
   2  10   8       79.61       87.47     28.83 o 
   3  10   8        2.65        4.98     52.94 o 
   4  10   8      196.47      174.42     38.73 o 
   5  10   8        4.72       -5.96     29.73 o 
   6  10   8       94.00      117.52     41.93 o 
   7  10   8        0.26       -1.78     66.47 o 
 -11  11   8       92.67      143.87     57.24 o 
 -10  11   8      228.46      305.34     65.62 o 
  -9  11   8        2.81       23.50     38.08 o 
  -8  11   8      515.62      545.21     73.54 o 
  -7  11   8      161.35      201.48     48.98 o 
  -6  11   8       29.73        7.05     18.28 o 
  -5  11   8      126.72      139.20     26.40 o 
  -4  11   8      305.04      333.86     32.81 o 
  -3  11   8       51.51       42.98     19.69 o 
  -2  11   8     1763.64     1696.46     85.52 o 
  -1  11   8     3837.38     3757.41    105.45 o 
   0  11   8     1382.28     1084.09     74.84 o 
   1  11   8     1122.52     1113.12     59.94 o 
   2  11   8      893.56      740.13     54.86 o 
   3  11   8      770.18      725.62     58.56 o 
   4  11   8       49.94        2.56     30.72 o 
   5  11   8      268.72      296.92     56.98 o 
   6  11   8      242.38      261.14     67.00 o 
   7  11   8      197.04       83.78     80.06 o 
 -11  12   8        0.05       54.38     49.72 o 
 -10  12   8       53.07       35.95     44.29 o 
  -9  12   8       20.42       12.44     37.66 o 
  -8  12   8      478.05      564.58     75.42 o 
  -7  12   8      641.17      575.78     72.17 o 
  -6  12   8       12.40      -16.60     19.20 o 
  -5  12   8      445.99      464.09     70.19 o 
  -4  12   8      477.91      443.82     37.21 o 
  -3  12   8      559.81      572.92     39.71 o 
  -2  12   8        4.22        5.66     18.84 o 
  -1  12   8       64.62       44.91     28.60 o 
   0  12   8      255.60      151.47     30.69 o 
   1  12   8      568.19      530.34     62.44 o 
   2  12   8     1103.03     1105.34     88.15 o 
   3  12   8      190.44      191.47     51.74 o 
   4  12   8      277.58      264.54     39.76 o 
   5  12   8      412.24      466.43     57.82 o 
   6  12   8       88.89       50.50     46.44 o 
 -10  13   8      220.64      158.89     54.24 o 
  -9  13   8       11.63       39.70     43.74 o 
  -8  13   8       90.94       55.22     42.33 o 
  -7  13   8       48.67       27.96     34.06 o 
  -6  13   8      502.27      575.94     52.43 o 
  -5  13   8      202.90      225.13     37.55 o 
  -4  13   8      927.83      944.83     49.76 o 
  -3  13   8      189.73      169.01     28.28 o 
  -2  13   8        2.04      -16.96     16.96 o 
  -1  13   8     1364.11     1333.38     66.90 o 
   0  13   8      146.10      157.18     37.73 o 
   1  13   8      253.04      211.27     94.90 o 
   2  13   8      406.62      355.95     45.57 o 
   3  13   8      725.48      703.78     61.57 o 
   4  13   8        6.09       19.41     31.69 o 
   5  13   8      214.17      183.89     48.73 o 
   6  13   8        0.15       33.94     42.96 o 
 -10  14   8       22.85       94.87     53.60 o 
  -9  14   8      252.05      270.79     63.93 o 
  -8  14   8      424.96      389.83     95.46 o 
  -7  14   8      552.80      558.44     75.56 o 
  -6  14   8      169.31      127.03     36.20 o 
  -5  14   8      311.92      278.76     34.05 o 
  -4  14   8      957.77     1064.83     53.17 o 
  -3  14   8     1245.61     1280.60     56.34 o 
  -2  14   8      313.87      385.22     36.13 o 
  -1  14   8        0.31      -10.29     23.10 o 
   0  14   8      195.65      178.36     43.25 o 
   1  14   8      346.50      354.35     56.61 o 
   2  14   8      845.60      857.75     64.24 o 
   3  14   8     1456.63     1444.22     81.28 o 
   4  14   8      330.97      419.51     56.05 o 
   5  14   8     1034.43     1105.69     84.96 o 
   6  14   8     1019.42     1084.42    126.28 o 
 -10  15   8      244.00      538.18    109.86 o 
  -9  15   8      401.81      458.16    120.17 o 
  -8  15   8      171.66      116.74     47.17 o 
  -7  15   8        5.63       -0.16     28.38 o 
  -6  15   8      127.95       99.22     33.49 o 
  -5  15   8      240.70      269.77     34.56 o 
  -4  15   8      151.83      166.38     29.44 o 
  -3  15   8      139.62      183.21     29.94 o 
  -2  15   8      218.90      291.10     34.17 o 
  -1  15   8      687.73      723.99     61.21 o 
   0  15   8      665.44      599.88     67.57 o 
   1  15   8        1.81       36.55     35.72 o 
   2  15   8       33.91      -11.12     31.89 o 
   3  15   8        0.22       13.04     31.09 o 
   4  15   8       21.07       41.03     36.56 o 
   5  15   8        6.27       -9.01     39.94 o 
   6  15   8       68.29      109.15     56.68 o 
 -10  16   8        0.34      -46.22     46.22 o 
  -9  16   8      285.67      173.07     62.01 o 
  -8  16   8      357.48      369.40     66.75 o 
  -7  16   8        2.10       36.51     31.26 o 
  -6  16   8      251.20      292.86     47.68 o 
  -5  16   8      173.83      184.38     37.36 o 
  -4  16   8      541.38      542.61     44.04 o 
  -3  16   8       15.42       -3.82     21.12 o 
  -2  16   8      251.85      310.47     43.31 o 
  -1  16   8       58.50        9.85     54.27 o 
   0  16   8      443.87      448.58     63.33 o 
   1  16   8     1099.78     1190.04     92.33 o 
   2  16   8        4.44       22.22     36.56 o 
   3  16   8      413.51      386.79     52.48 o 
   4  16   8      485.26      410.90     58.24 o 
   5  16   8      344.25      250.16    103.01 o 
  -9  17   8        8.89      -39.56     40.07 o 
  -8  17   8      232.22      205.71     56.95 o 
  -7  17   8       86.77       36.19     31.51 o 
  -6  17   8        0.73       42.58     27.87 o 
  -5  17   8      174.24      204.86     39.55 o 
  -4  17   8      258.83      198.77     32.39 o 
  -3  17   8      132.82      178.01     30.71 o 
  -2  17   8     1797.00     1916.02     81.08 o 
  -1  17   8     2219.95     2350.39    166.43 o 
   0  17   8       89.38      109.16     57.38 o 
   1  17   8      485.15      634.53     74.78 o 
   2  17   8      553.34      476.80     69.14 o 
   3  17   8        0.79       22.19     41.88 o 
   4  17   8        2.68        1.31     34.62 o 
   5  17   8        3.01      -41.38     41.38 o 
  -9  18   8       54.28       32.24     47.12 o 
  -8  18   8       54.43      114.09     72.42 o 
  -7  18   8      197.15      158.72     45.01 o 
  -6  18   8       13.99       17.52     35.83 o 
  -5  18   8      326.88      371.73     49.61 o 
  -4  18   8      157.59      216.02     63.10 o 
  -3  18   8       36.47       40.29     23.56 o 
  -2  18   8      156.32      262.19     47.31 o 
  -1  18   8        0.68       25.40     36.32 o 
   0  18   8       59.49       38.30     41.01 o 
   1  18   8      425.29      439.27     69.46 o 
   2  18   8       32.75       81.23     45.91 o 
   3  18   8        9.01       63.22     56.16 o 
   4  18   8      346.12      387.62     61.82 o 
   5  18   8        0.56      -12.85     48.88 o 
  -9  19   8       56.45       88.18     52.52 o 
  -8  19   8       10.60       22.90     42.82 o 
  -7  19   8       27.90       24.03     35.02 o 
  -6  19   8       78.37       95.98     37.38 o 
  -5  19   8       29.33      -10.80     27.52 o 
  -4  19   8      921.05      931.46     65.46 o 
  -3  19   8      571.35      575.81     47.94 o 
  -2  19   8      291.23      309.00     69.92 o 
  -1  19   8     2176.34     2215.11    119.26 o 
   0  19   8      312.24      291.81     60.52 o 
   1  19   8        5.37       98.18     45.67 o 
   2  19   8        1.34        6.09     42.19 o 
   3  19   8     1041.67     1109.49    104.40 o 
   4  19   8        0.06      -21.05     46.42 o 
  -8  20   8       67.85       53.39     40.91 o 
  -7  20   8      389.59      419.36     58.34 o 
  -6  20   8      281.08      321.71     50.93 o 
  -5  20   8      258.53      260.09     46.27 o 
  -4  20   8      775.85      604.90     58.41 o 
  -3  20   8     1060.81     1003.82     58.49 o 
  -2  20   8      145.44      133.38     48.08 o 
  -1  20   8      230.11      158.71     51.24 o 
   0  20   8        0.96       10.75     42.58 o 
   1  20   8      242.71      276.43     67.93 o 
   2  20   8      449.69      517.66    139.38 o 
   3  20   8      882.72      896.35    134.32 o 
   4  20   8      395.94      536.72    130.60 o 
  -8  21   8        2.31       22.19     40.75 o 
  -7  21   8       13.29       12.62     34.47 o 
  -6  21   8      124.07      225.63     45.92 o 
  -5  21   8       11.76       -0.38     31.04 o 
  -4  21   8       49.03       69.04     41.25 o 
  -3  21   8        1.90        3.97     37.40 o 
  -2  21   8       25.83      -36.61     36.61 o 
  -1  21   8      312.13      353.14     65.01 o 
   0  21   8      290.12      316.01     66.27 o 
   1  21   8       14.13       24.04     44.92 o 
   2  21   8        0.65       23.40     45.13 o 
   3  21   8        0.01      -38.25     38.25 o 
   4  21   8       42.79       51.35     73.83 o 
  -7  22   8        4.34        1.88     38.49 o 
  -6  22   8      223.84      201.43     64.94 o 
  -5  22   8      530.31      585.00     64.63 o 
  -4  22   8       24.82       23.84     31.51 o 
  -3  22   8      119.10        2.02     63.08 o 
  -2  22   8      107.39       99.09     52.48 o 
  -1  22   8       27.76       -9.52     51.03 o 
   0  22   8      295.22      384.83     72.25 o 
   1  22   8      185.73      203.17     63.96 o 
   2  22   8        2.07       29.62     61.94 o 
   3  22   8      221.86      251.82    107.15 o 
  -7  23   8       31.23        6.25     40.91 o 
  -6  23   8       14.13       46.53     58.90 o 
  -5  23   8       41.53      -27.25     37.19 o 
  -4  23   8        7.58        5.05     33.65 o 
  -3  23   8      559.56      618.72    111.52 o 
  -2  23   8      437.96      582.79     79.34 o 
  -1  23   8      155.18      195.48     70.72 o 
   0  23   8      479.26      512.30     95.95 o 
   1  23   8      953.84     1008.05    102.89 o 
   2  23   8      134.73       41.88     56.47 o 
   3  23   8       16.12       78.77     78.28 o 
  -6  24   8      113.92       87.21     62.21 o 
  -5  24   8       78.14       67.84     41.50 o 
  -4  24   8       32.31       30.45     36.76 o 
  -3  24   8       93.31       71.81     71.16 o 
  -2  24   8      140.09      267.03     88.87 o 
  -1  24   8        6.57       93.81     53.01 o 
   0  24   8      147.79      164.38    108.69 o 
   1  24   8        0.19      -27.76     48.06 o 
   2  24   8      107.00       51.51     83.05 o 
  -5  25   8       97.91       23.88     40.64 o 
  -4  25   8      158.36      107.39     81.76 o 
  -3  25   8        2.08      -48.93     48.93 o 
  -2  25   8        4.13       25.31     64.94 o 
  -1  25   8      817.15      866.39     98.58 o 
   0  25   8      264.51      323.55     83.17 o 
   1  25   8       95.14       22.40     73.59 o 
  -3  26   8      199.96      166.02     85.32 o 
  -2  26   8      104.40      130.52     75.29 o 
   0  26   8        2.02       69.22     81.43 o 
 -11   1   9      433.88      649.45    122.76 o 
 -10   1   9       70.46       65.99     41.19 o 
  -9   1   9        9.61      -18.31     31.24 o 
  -8   1   9       94.14       66.62     35.01 o 
  -7   1   9      597.55      459.55     57.71 o 
  -6   1   9      513.20      402.83     73.55 o 
  -5   1   9      457.42      377.56     66.07 o 
  -4   1   9     2321.48     2342.18    104.85 o 
  -3   1   9     1790.70     1678.42    204.11 o 
  -2   1   9     4614.60     4496.74    141.49 o 
  -1   1   9     4442.41     4823.07    120.07 o 
   0   1   9       58.55       83.34     19.50 o 
   1   1   9      409.95      490.15     36.06 o 
   2   1   9      138.62      229.77     31.07 o 
   3   1   9      890.94      830.20     50.49 o 
   4   1   9      877.12      907.46     64.74 o 
   5   1   9     1706.66     1630.65    198.65 o 
   6   1   9      644.43      779.91     91.09 o 
 -11   2   9        4.75      -40.03     40.03 o 
 -10   2   9      150.51      144.64     49.63 o 
  -9   2   9     2352.55     2492.35    121.92 o 
  -8   2   9      691.41      761.54     71.59 o 
  -7   2   9      435.75      484.43     57.85 o 
  -6   2   9      817.23      761.99    125.10 o 
  -5   2   9       39.48       -4.77     26.83 o 
  -4   2   9      150.80       90.55     43.10 o 
  -3   2   9       37.78       11.16     23.30 o 
  -2   2   9      194.79      167.46     36.04 o 
  -1   2   9      311.56      362.08     34.46 o 
   0   2   9     5968.20     5999.35    113.35 o 
   1   2   9     1373.01     1386.36     54.59 o 
   2   2   9     2122.64     2239.82    113.51 o 
   3   2   9     3732.68     3537.20    114.73 o 
   4   2   9      969.57      946.89     65.89 o 
   5   2   9      294.35      425.36     68.29 o 
   6   2   9       58.61      -20.90     43.08 o 
 -11   3   9        2.30       14.34     41.19 o 
 -10   3   9        0.89      -32.42     32.42 o 
  -9   3   9        0.18       47.79     36.80 o 
  -8   3   9       27.52       54.21     57.09 o 
  -7   3   9       32.98       26.07     28.33 o 
  -6   3   9       64.04       90.76     47.59 o 
  -5   3   9      383.87      373.54     50.35 o 
  -4   3   9      473.70      471.68     52.21 o 
  -3   3   9      894.90      830.68     64.33 o 
  -2   3   9        1.71       32.17     25.39 o 
  -1   3   9      136.28       93.56     24.14 o 
   0   3   9        8.72       24.98     17.05 o 
   1   3   9       23.38        3.09     17.92 o 
   2   3   9      410.13      430.35     36.75 o 
   3   3   9      243.64      219.36     32.62 o 
   4   3   9       71.69       68.29     31.98 o 
   5   3   9      228.70      306.01     74.17 o 
   6   3   9      143.69      191.02     61.15 o 
 -11   4   9       28.34       53.03     45.06 o 
 -10   4   9      136.69      161.04     50.43 o 
  -9   4   9      900.10      952.46     67.29 o 
  -8   4   9      285.58      268.34    100.60 o 
  -7   4   9      668.03      748.05     68.99 o 
  -6   4   9     1945.94     1859.74    267.92 o 
  -5   4   9        6.14       42.45     29.05 o 
  -4   4   9       11.00        3.24     24.23 o 
  -3   4   9      126.53       37.49     28.99 o 
  -2   4   9      578.03      642.28     53.11 o 
  -1   4   9      968.04     1033.03     52.98 o 
   0   4   9     5138.86     5512.22    202.90 o 
   1   4   9       76.17       56.18     20.70 o 
   2   4   9     1518.18     1514.36     60.84 o 
   3   4   9      695.89      563.40     52.10 o 
   4   4   9       50.73       70.82     34.81 o 
   5   4   9      367.68      302.04     49.32 o 
   6   4   9      439.16      525.25     81.17 o 
 -11   5   9       79.43      154.02     76.46 o 
 -10   5   9       90.18       85.55     42.79 o 
  -9   5   9       81.95       99.01     41.66 o 
  -8   5   9       60.51       87.60     30.74 o 
  -7   5   9      255.64      271.56     50.81 o 
  -6   5   9      963.09      935.96     72.61 o 
  -5   5   9     1138.48      961.85     71.30 o 
  -4   5   9     3458.11     3415.21    126.29 o 
  -3   5   9      601.65      483.59     53.14 o 
  -2   5   9     1366.13     1365.93     59.53 o 
  -1   5   9     4806.04     4708.03    114.63 o 
   0   5   9      570.87      662.14     57.31 o 
   1   5   9     1574.15     1470.35     56.54 o 
   2   5   9      773.39      794.70     46.76 o 
   3   5   9      541.02      455.10     48.68 o 
   4   5   9       63.74      103.01     35.21 o 
   5   5   9      906.66      938.25     73.31 o 
   6   5   9      327.21      461.83     78.25 o 
 -11   6   9       57.11       62.90     64.49 o 
 -10   6   9       16.41       62.00     54.55 o 
  -9   6   9      217.13      196.33     52.61 o 
  -8   6   9       95.76       72.64     32.07 o 
  -7   6   9        1.88       12.00     24.29 o 
  -6   6   9       72.60       44.34     52.28 o 
  -5   6   9      413.09      258.81     44.20 o 
  -4   6   9      105.31       60.98     31.74 o 
  -3   6   9      210.53      329.31     47.12 o 
  -2   6   9      647.14      783.68     47.24 o 
  -1   6   9      155.14       48.23     36.68 o 
   0   6   9     1228.90     1304.33     62.23 o 
   1   6   9      279.32      286.80     36.22 o 
   2   6   9      468.30      416.60     72.19 o 
   3   6   9      144.05      156.78     35.78 o 
   4   6   9       66.76        1.19     30.40 o 
   5   6   9       13.70       -2.83     34.06 o 
   6   6   9       90.58       89.94     44.17 o 
 -11   7   9      408.81      518.33     80.87 o 
 -10   7   9       81.08       38.71     42.34 o 
  -9   7   9       88.28       61.62     93.89 o 
  -8   7   9      127.98      136.61     36.67 o 
  -7   7   9      381.12      346.20     76.66 o 
  -6   7   9      655.49      697.66     54.82 o 
  -5   7   9       59.03       80.04     32.50 o 
  -4   7   9      536.74      549.96     57.60 o 
  -3   7   9     1896.16     1967.27     70.96 o 
  -2   7   9     2454.16     2372.16     79.01 o 
  -1   7   9      312.03      376.09     38.24 o 
   0   7   9      221.68      227.77     33.35 o 
   1   7   9      132.44      189.54     37.68 o 
   2   7   9     1055.79     1016.88     61.00 o 
   3   7   9      136.42      106.66     32.74 o 
   4   7   9      540.71      533.59     57.70 o 
   5   7   9       60.03       60.56     38.43 o 
   6   7   9      610.22      675.64    116.00 o 
 -11   8   9       10.24      -40.35     40.35 o 
 -10   8   9        3.01       35.84     41.22 o 
  -9   8   9      499.42      460.87    116.61 o 
  -8   8   9      411.30      461.81     66.35 o 
  -7   8   9       88.45       67.75     30.08 o 
  -6   8   9      130.04      115.70     31.17 o 
  -5   8   9      798.44      905.75     87.86 o 
  -4   8   9      441.67      422.54     43.55 o 
  -3   8   9      619.21      590.00     38.95 o 
  -2   8   9        7.65        3.96     16.89 o 
  -1   8   9        3.23      -16.97     19.89 o 
   0   8   9     2479.58     2377.52     83.51 o 
   1   8   9       26.97      -19.70     19.70 o 
   2   8   9       40.97       52.75     28.66 o 
   3   8   9       22.08        3.60     26.61 o 
   4   8   9      649.18      667.90     61.91 o 
   5   8   9       72.75      194.71     44.93 o 
   6   8   9        0.05       -9.78     40.60 o 
 -11   9   9        9.75       27.64     43.92 o 
 -10   9   9        1.37        9.33     39.72 o 
  -9   9   9      320.81      345.37     61.36 o 
  -8   9   9       71.05       35.60     39.08 o 
  -7   9   9      572.05      452.03     49.82 o 
  -6   9   9       82.93       56.83     28.05 o 
  -5   9   9       14.12       21.33     24.14 o 
  -4   9   9     1266.46     1103.27     82.34 o 
  -3   9   9     1014.94     1064.61     50.09 o 
  -2   9   9       13.99       30.82     19.58 o 
  -1   9   9     1787.57     1826.42     74.00 o 
   0   9   9      341.49      368.60     43.17 o 
   1   9   9      162.18      165.67     32.92 o 
   2   9   9     1363.10     1341.31     70.04 o 
   3   9   9       12.16       18.91     28.37 o 
   4   9   9      175.06      166.37     40.96 o 
   5   9   9      537.46      604.59     65.34 o 
   6   9   9      347.46      475.67     65.24 o 
 -11  10   9      207.67      130.43     55.74 o 
 -10  10   9      394.95      507.22     77.14 o 
  -9  10   9      387.69      329.66     63.67 o 
  -8  10   9      112.30       80.90     41.62 o 
  -7  10   9     1212.75     1385.74     76.76 o 
  -6  10   9      986.05     1011.29     65.00 o 
  -5  10   9      105.04       92.33     27.79 o 
  -4  10   9      102.15       99.51     25.34 o 
  -3  10   9      434.66      503.54     38.20 o 
  -2  10   9      271.48      308.68     33.12 o 
  -1  10   9      320.38      278.95     38.14 o 
   0  10   9     1663.30     1718.61     87.11 o 
   1  10   9      115.15      188.04     42.97 o 
   2  10   9     1879.94     2105.90    112.75 o 
   3  10   9     1732.83     1764.93    102.60 o 
   4  10   9      168.73      145.00     40.06 o 
   5  10   9      136.40       90.21     68.69 o 
   6  10   9      136.31      145.80     57.06 o 
 -10  11   9       90.67       53.57     48.35 o 
  -9  11   9      200.25      197.69     92.43 o 
  -8  11   9      124.49      100.86     44.20 o 
  -7  11   9       32.36        2.63     34.40 o 
  -6  11   9      468.63      405.44     47.20 o 
  -5  11   9      181.49      173.66     34.30 o 
  -4  11   9        2.19      -18.08     18.08 o 
  -3  11   9       10.01      -16.77     16.77 o 
  -2  11   9     1061.46     1190.59     53.93 o 
  -1  11   9      343.62      321.90     40.23 o 
   0  11   9        2.37      -18.78     21.42 o 
   1  11   9      276.81      358.95     55.49 o 
   2  11   9      136.89      148.23     45.37 o 
   3  11   9      134.53       92.11     59.11 o 
   4  11   9        0.92       21.26     32.45 o 
   5  11   9      211.57      208.04     47.95 o 
   6  11   9      180.80      195.49     69.87 o 
 -10  12   9       11.74       -3.01     41.73 o 
  -9  12   9      202.15      291.53     63.98 o 
  -8  12   9      123.33      151.23     57.05 o 
  -7  12   9      320.05      320.15     75.05 o 
  -6  12   9     1956.19     1953.44     87.12 o 
  -5  12   9     1166.08     1181.58     69.62 o 
  -4  12   9      107.97       97.59     24.09 o 
  -3  12   9      311.49      370.31     36.03 o 
  -2  12   9      215.40      265.58     37.94 o 
  -1  12   9      589.30      562.73     48.58 o 
   0  12   9     1793.97     1883.29    219.35 o 
   1  12   9     1215.54     1145.35     86.46 o 
   2  12   9     2496.97     2418.79    120.90 o 
   3  12   9     1226.89     1320.12    101.74 o 
   4  12   9      322.31      354.09     45.85 o 
   5  12   9      103.88       77.38     36.86 o 
   6  12   9       29.98       -4.94     39.62 o 
 -10  13   9       51.45       97.70     51.88 o 
  -9  13   9       10.50       52.98     44.08 o 
  -8  13   9       32.91       44.34     39.77 o 
  -7  13   9      204.85      300.33     60.37 o 
  -6  13   9      231.39      289.18     62.77 o 
  -5  13   9      925.93      956.23     53.74 o 
  -4  13   9      816.31      895.73     50.10 o 
  -3  13   9     1725.72     1905.77     67.16 o 
  -2  13   9     1909.38     1914.15     79.36 o 
  -1  13   9      741.81      724.72     55.21 o 
   0  13   9       24.24       -4.81     31.33 o 
   1  13   9     1142.70     1154.67    100.60 o 
   2  13   9        7.13       22.51     78.36 o 
   3  13   9      115.21       77.14     47.81 o 
   4  13   9     1534.59     1697.54     96.30 o 
   5  13   9       83.55       91.07     45.76 o 
 -10  14   9       14.99      144.96     54.87 o 
  -9  14   9      103.00      105.07     47.66 o 
  -8  14   9        0.46       16.23     38.25 o 
  -7  14   9        7.84        2.01     34.39 o 
  -6  14   9      121.30      163.60     44.43 o 
  -5  14   9       61.23       54.06     25.21 o 
  -4  14   9      299.26      391.53     38.15 o 
  -3  14   9       63.49       42.41     22.78 o 
  -2  14   9       23.86        6.29     24.12 o 
  -1  14   9        0.08        5.45     25.45 o 
   0  14   9      265.37      264.26     50.90 o 
   1  14   9       19.63      -48.04     48.04 o 
   2  14   9      911.30      787.36    141.11 o 
   3  14   9      311.56      310.87     63.17 o 
   4  14   9      312.62      450.96     81.11 o 
   5  14   9        2.09       34.67     42.70 o 
 -10  15   9       25.18        1.86     46.18 o 
  -9  15   9       23.79       46.72     44.86 o 
  -8  15   9        1.75       45.40     53.41 o 
  -7  15   9      346.70      377.23    100.96 o 
  -6  15   9      173.55      217.20     83.42 o 
  -5  15   9        3.82        2.62     22.59 o 
  -4  15   9     2235.30     2402.62     97.37 o 
  -3  15   9     1972.22     2073.98     72.89 o 
  -2  15   9      846.92      893.95     60.95 o 
  -1  15   9      592.19      666.71     55.99 o 
   0  15   9     1376.03     1329.76    133.63 o 
   1  15   9      327.91      314.45     59.58 o 
   2  15   9      320.99      377.35    122.27 o 
   3  15   9      112.01       58.88     49.11 o 
   4  15   9      248.56      291.93     66.91 o 
   5  15   9      912.59     1019.20    108.10 o 
  -9  16   9      249.20      234.38     97.00 o 
  -8  16   9      166.51      190.54     54.71 o 
  -7  16   9      385.51      422.97     69.00 o 
  -6  16   9      570.32      687.25     77.80 o 
  -5  16   9       37.98       15.41     25.16 o 
  -4  16   9       45.50       68.58     27.80 o 
  -3  16   9      269.66      296.31     36.60 o 
  -2  16   9       90.27       31.22     37.01 o 
  -1  16   9     1521.53     1426.26     96.58 o 
   0  16   9     2163.47     2287.86    323.27 o 
   1  16   9        6.30      -33.70     38.09 o 
   2  16   9     1120.00     1264.10    143.14 o 
   3  16   9     1074.81     1234.84    116.61 o 
   4  16   9      285.44      545.37     82.82 o 
   5  16   9        1.10      -65.99     65.99 o 
  -9  17   9      104.82      106.17     52.47 o 
  -8  17   9       25.32       14.27     40.11 o 
  -7  17   9        4.33      -44.88     44.88 o 
  -6  17   9       14.34       19.56     30.03 o 
  -5  17   9        0.98        9.78     34.00 o 
  -4  17   9        0.80       41.98     27.13 o 
  -3  17   9       11.83       15.47     28.77 o 
  -2  17   9      447.56      471.91     51.01 o 
  -1  17   9        0.60       33.47     79.49 o 
   0  17   9       11.69       45.16     42.45 o 
   1  17   9       22.65       14.80     86.00 o 
   2  17   9       10.66        6.53     42.52 o 
   3  17   9       40.98      137.55     53.95 o 
   4  17   9       17.26       27.56     52.69 o 
  -9  18   9      432.93      365.89     76.60 o 
  -8  18   9      201.66      250.37     99.14 o 
  -7  18   9      116.24       47.07     42.19 o 
  -6  18   9      315.04      282.22     53.68 o 
  -5  18   9      189.74      255.01     42.92 o 
  -4  18   9      216.13      265.11     37.52 o 
  -3  18   9       20.67        3.47     29.07 o 
  -2  18   9      551.35      539.94     55.07 o 
  -1  18   9      133.68      124.19     49.51 o 
   0  18   9     1467.13     1579.39    109.24 o 
   1  18   9      577.00      674.85    152.56 o 
   2  18   9     1131.09     1075.68    101.94 o 
   3  18   9      527.92      691.68     88.91 o 
   4  18   9      340.69      396.82    112.81 o 
  -8  19   9       44.32        6.77     44.67 o 
  -7  19   9       22.64       38.33     44.59 o 
  -6  19   9       59.23       56.18     35.22 o 
  -5  19   9      271.45      278.94     45.43 o 
  -4  19   9      484.68      583.33     57.20 o 
  -3  19   9      637.89      632.21     75.39 o 
  -2  19   9      623.43      810.77     82.34 o 
  -1  19   9      554.69      519.71     72.41 o 
   0  19   9      523.61      443.82     72.79 o 
   1  19   9      248.11      164.30     69.38 o 
   2  19   9       28.04       39.62     46.80 o 
   3  19   9       70.50      124.69     57.94 o 
   4  19   9      549.10      522.81    127.29 o 
  -8  20   9       16.43       15.34     47.58 o 
  -7  20   9       17.74      -17.83     74.64 o 
  -6  20   9        0.71      -28.86     28.86 o 
  -5  20   9        0.47       16.63     31.53 o 
  -4  20   9       35.14       67.50     32.78 o 
  -3  20   9       67.19       10.39     30.76 o 
  -2  20   9      396.26      384.58     67.04 o 
  -1  20   9        0.53       25.42     51.35 o 
   0  20   9        0.65      -26.03     41.29 o 
   1  20   9        0.95       19.49     46.72 o 
   2  20   9        3.26      -44.44     44.44 o 
   3  20   9       10.15      -11.73     69.79 o 
  -7  21   9       90.71       28.98     45.26 o 
  -6  21   9       60.47       66.62     37.54 o 
  -5  21   9      198.97      223.47     57.57 o 
  -4  21   9      656.10      595.97     75.18 o 
  -3  21   9      557.59      468.29     71.69 o 
  -2  21   9      277.56      206.38     56.16 o 
  -1  21   9      143.58      193.49     97.69 o 
   0  21   9       23.87       66.74    102.99 o 
   1  21   9       84.73       75.94     53.26 o 
   2  21   9      102.66      178.11    101.41 o 
   3  21   9       22.62       59.28     80.14 o 
  -7  22   9       97.86       29.18     49.22 o 
  -6  22   9       47.07       19.42     41.00 o 
  -5  22   9      128.46       87.65     39.61 o 
  -4  22   9      244.36      124.28     49.04 o 
  -3  22   9        2.39      -50.38     50.38 o 
  -2  22   9        7.08      -35.97     39.60 o 
  -1  22   9       86.49      118.42     55.66 o 
   0  22   9      176.34      165.41    105.13 o 
   1  22   9      200.63      175.13     65.14 o 
   2  22   9       68.34       -7.20     75.05 o 
  -6  23   9        9.22        0.95     37.28 o 
  -5  23   9        2.24      -13.11     33.49 o 
  -4  23   9      135.35       59.89     49.26 o 
  -3  23   9       65.30       44.64     62.11 o 
  -2  23   9       54.85      120.67     55.55 o 
  -1  23   9        3.48      -30.33     49.90 o 
   0  23   9       76.94       56.45     54.22 o 
   1  23   9       76.08      188.75     90.25 o 
  -5  24   9       12.03      -33.32     33.32 o 
  -4  24   9       44.92       18.84     67.04 o 
  -3  24   9       12.72       29.36     55.88 o 
  -2  24   9      145.78       99.12     54.59 o 
  -1  24   9       61.84      168.97     62.10 o 
   0  24   9      182.03      212.12     95.10 o 
   1  24   9       38.00      -27.90     76.34 o 
  -4  25   9      146.45      121.79     86.21 o 
  -3  25   9      151.36       87.18     72.30 o 
  -2  25   9        8.55       32.35     66.39 o 
  -1  25   9       85.79      -61.62     66.88 o 
 -10   0  10      608.31      709.62    115.24 o 
  -9   0  10      664.27      626.57    105.78 o 
  -8   0  10       18.06      -24.02     47.87 o 
  -7   0  10       15.19       11.24     45.04 o 
  -6   0  10      912.04      995.41    109.25 o 
  -5   0  10       57.06       43.99     47.07 o 
  -4   0  10     3865.47     4152.82    202.09 o 
  -3   0  10     1818.86     1755.24    124.62 o 
  -2   0  10     4204.37     4129.85    204.68 o 
  -1   0  10      304.59      202.41     58.95 o 
   0   0  10     2178.33     1948.52    141.92 o 
   1   0  10       16.03       54.01     37.72 o 
   2   0  10     4293.52     4117.43    147.32 o 
   3   0  10     3213.16     3443.43    139.32 o 
   4   0  10      183.48       57.01     61.86 o 
   5   0  10      560.64      554.35    112.08 o 
   6   0  10       85.24      203.38     93.65 o 
 -11   1  10        0.14       19.25     58.79 o 
 -10   1  10       26.39      -24.61     67.16 o 
  -9   1  10       11.39       24.90     43.26 o 
  -8   1  10       35.17       14.99     37.03 o 
  -7   1  10      684.69      714.95     70.71 o 
  -6   1  10      219.18      221.93     44.80 o 
  -5   1  10      158.85      136.80     38.21 o 
  -4   1  10      803.14      763.98     78.12 o 
  -3   1  10     1235.87     1167.11     77.11 o 
  -2   1  10       16.29       20.29     26.53 o 
  -1   1  10      593.51      506.30     58.35 o 
   0   1  10     1570.68     1596.30     94.13 o 
   1   1  10       86.19      112.36     25.91 o 
   2   1  10       94.05      119.39     29.23 o 
   3   1  10       17.52      -17.73     30.70 o 
   4   1  10       69.37       82.43     36.57 o 
   5   1  10      823.18      633.91     84.71 o 
   6   1  10      200.59      204.05    151.18 o 
 -11   2  10      179.47      165.71     59.56 o 
 -10   2  10       14.46       28.93     41.71 o 
  -9   2  10       25.68       18.07     37.62 o 
  -8   2  10      164.49      204.85     89.60 o 
  -7   2  10        2.59      -20.97     28.56 o 
  -6   2  10      187.27      170.64     42.30 o 
  -5   2  10      534.29      556.06     60.34 o 
  -4   2  10       50.48       56.06     30.52 o 
  -3   2  10     1523.00     1426.96    133.43 o 
  -2   2  10     3019.58     2761.17    114.02 o 
  -1   2  10     1834.03     1891.40     96.01 o 
   0   2  10      639.32      480.97     84.47 o 
   1   2  10     2660.54     2464.26    113.61 o 
   2   2  10     1440.81     1444.78     62.75 o 
   3   2  10      176.66      144.14     35.05 o 
   4   2  10      152.79      117.12     40.89 o 
   5   2  10      128.23      193.22     65.42 o 
   6   2  10      288.27      285.73     71.24 o 
 -11   3  10       16.52       83.43     50.87 o 
 -10   3  10        0.04       57.91     41.99 o 
  -9   3  10     1009.53     1040.39     87.61 o 
  -8   3  10      194.84      174.50     80.99 o 
  -7   3  10      353.05      336.27     55.41 o 
  -6   3  10     2738.78     2858.39    122.95 o 
  -5   3  10     1707.70     2087.68    182.84 o 
  -4   3  10     3144.91     3165.82    123.91 o 
  -3   3  10      435.81      475.96     56.66 o 
  -2   3  10     3063.91     3109.47    121.88 o 
  -1   3  10      490.77      411.66     55.59 o 
   0   3  10       91.80      114.52     28.35 o 
   1   3  10        2.95       -5.25     24.82 o 
   2   3  10      713.71      804.70     49.88 o 
   3   3  10     2062.41     2214.65     92.54 o 
   4   3  10     2600.22     2691.38    179.04 o 
   5   3  10      549.95      498.68     77.71 o 
   6   3  10       91.51      126.23     91.95 o 
 -11   4  10      125.81      143.60     69.06 o 
 -10   4  10        2.70      -31.15     31.15 o 
  -9   4  10        9.07        9.87     28.75 o 
  -8   4  10      180.74      161.31     45.80 o 
  -7   4  10       14.11       21.01     32.30 o 
  -6   4  10        0.09       11.90     30.53 o 
  -5   4  10        2.67       15.63     25.59 o 
  -4   4  10      331.35      379.44     52.21 o 
  -3   4  10      469.10      527.08     57.48 o 
  -2   4  10      825.35      767.52     66.57 o 
  -1   4  10      203.10      173.43     41.33 o 
   0   4  10     1261.40     1220.99     63.32 o 
   1   4  10     1313.62     1361.71     70.51 o 
   2   4  10      450.00      538.81     51.75 o 
   3   4  10       17.60        3.66     27.46 o 
   4   4  10      249.02      251.47     46.56 o 
   5   4  10       34.12       32.44     38.91 o 
   6   4  10       40.66       62.21     52.54 o 
 -11   5  10        0.41       55.51     57.66 o 
 -10   5  10       10.62      -12.11     39.50 o 
  -9   5  10        1.67      -11.44     28.95 o 
  -8   5  10       63.38       12.63     33.93 o 
  -7   5  10      472.28      355.47    123.28 o 
  -6   5  10       40.74      -13.24     41.44 o 
  -5   5  10      157.33       86.62     33.32 o 
  -4   5  10     1093.61     1139.30     79.74 o 
  -3   5  10     1558.99     1858.53     96.46 o 
  -2   5  10     1316.42     1361.87     84.37 o 
  -1   5  10       64.91       53.02     32.56 o 
   0   5  10        8.16        8.23     25.71 o 
   1   5  10      135.83      172.54     35.70 o 
   2   5  10     1262.12     1292.18     71.77 o 
   3   5  10       82.33       73.85     34.61 o 
   4   5  10       60.09      163.70     41.37 o 
   5   5  10      704.47      804.02     74.05 o 
   6   5  10      394.40      435.96    119.12 o 
 -11   6  10       50.63       63.28     50.38 o 
 -10   6  10      364.64      427.45     71.96 o 
  -9   6  10      191.59      208.90     56.64 o 
  -8   6  10       35.29       32.96     28.24 o 
  -7   6  10      248.75      245.72     50.32 o 
  -6   6  10      445.59      443.10     59.16 o 
  -5   6  10      151.69       95.57     37.00 o 
  -4   6  10       40.77       30.35     28.77 o 
  -3   6  10        6.01      -16.01     22.34 o 
  -2   6  10     3243.76     3267.52    151.67 o 
  -1   6  10       66.92       76.13     24.76 o 
   0   6  10     2545.53     2612.09     91.28 o 
   1   6  10     1115.56     1098.08     72.79 o 
   2   6  10      501.31      424.62     66.39 o 
   3   6  10      276.56      197.47     47.73 o 
   4   6  10        0.69      -30.38     30.38 o 
   5   6  10       13.47       -1.59     36.46 o 
   6   6  10      157.46      244.63    100.44 o 
 -11   7  10       61.42       67.26     50.92 o 
 -10   7  10       39.15       59.25     44.08 o 
  -9   7  10       69.78       56.97     43.75 o 
  -8   7  10       49.01       37.58     29.44 o 
  -7   7  10       44.01        1.83     32.66 o 
  -6   7  10      453.31      478.88     62.84 o 
  -5   7  10       30.65        6.59     27.85 o 
  -4   7  10      179.53       85.86     55.19 o 
  -3   7  10      176.47      109.44     35.28 o 
  -2   7  10      822.85     1014.48     75.54 o 
  -1   7  10       13.61       44.01     23.61 o 
   0   7  10      296.54      288.20     47.90 o 
   1   7  10      241.17      262.74     40.91 o 
   2   7  10       21.12       -9.18     29.41 o 
   3   7  10      129.20       61.11     43.99 o 
   4   7  10        2.26       -7.95     48.03 o 
   5   7  10        4.97       17.54     36.68 o 
 -11   8  10       72.02      159.77     57.84 o 
 -10   8  10        8.47        7.33     40.55 o 
  -9   8  10      171.74       88.98     45.85 o 
  -8   8  10      997.97      992.55     70.96 o 
  -7   8  10       18.68        4.84     27.12 o 
  -6   8  10       97.87       73.96     42.80 o 
  -5   8  10      133.61      144.62     33.50 o 
  -4   8  10      109.23       53.99     47.15 o 
  -3   8  10     1432.86     1216.69     83.04 o 
  -2   8  10     2108.49     1914.24    117.50 o 
  -1   8  10       20.66       -4.86     22.28 o 
   0   8  10     2462.55     2365.91    101.81 o 
   1   8  10     1451.71     1436.79     74.05 o 
   2   8  10      627.01      471.25     66.03 o 
   3   8  10       31.67       73.61     41.24 o 
   4   8  10       70.12       43.40     38.47 o 
   5   8  10       22.74      -35.85     35.97 o 
 -10   9  10        7.63       74.22     55.72 o 
  -9   9  10      174.74      371.70    154.74 o 
  -8   9  10       11.18      -34.57     34.57 o 
  -7   9  10       43.76       46.95     29.87 o 
  -6   9  10      759.11      681.26     57.55 o 
  -5   9  10      272.68      239.15     39.83 o 
  -4   9  10      880.76      865.04     59.76 o 
  -3   9  10      337.77      295.87     39.07 o 
  -2   9  10      719.07      638.16     50.37 o 
  -1   9  10       91.81      103.20     32.65 o 
   0   9  10      463.45      424.23     56.40 o 
   1   9  10      207.73      143.99     44.77 o 
   2   9  10      187.38      148.05     48.49 o 
   3   9  10      393.06      336.89     74.08 o 
   4   9  10      376.08      354.83     68.57 o 
   5   9  10      468.37      480.58    124.25 o 
 -10  10  10        5.92      -14.66     41.55 o 
  -9  10  10       55.20       47.22     42.04 o 
  -8  10  10       92.27       65.37     44.25 o 
  -7  10  10        7.05      -21.42     26.06 o 
  -6  10  10      182.87       88.90     32.60 o 
  -5  10  10       58.98       53.20     29.11 o 
  -4  10  10      150.52      173.81     35.14 o 
  -3  10  10       77.55       50.38     27.94 o 
  -2  10  10       24.39       45.95     24.76 o 
  -1  10  10      221.45      168.49     37.86 o 
   0  10  10      594.78      538.07     52.68 o 
   1  10  10        2.66      -33.66     45.29 o 
   2  10  10       93.30      139.66     47.20 o 
   3  10  10        0.38      -34.50     34.50 o 
   4  10  10       43.00       41.91     51.23 o 
   5  10  10        1.09      -18.69     42.60 o 
 -10  11  10       10.87      -26.28     43.10 o 
  -9  11  10      399.68      381.00     70.31 o 
  -8  11  10        3.15       10.50     70.36 o 
  -7  11  10      113.78      112.50     35.65 o 
  -6  11  10     1630.57     1746.40     86.82 o 
  -5  11  10      811.51      834.21     63.00 o 
  -4  11  10     1189.57     1050.27     79.65 o 
  -3  11  10       25.03       38.31     27.18 o 
  -2  11  10     1037.11     1079.72     63.18 o 
  -1  11  10       73.91       92.95     28.86 o 
   0  11  10        0.06       -8.57     25.17 o 
   1  11  10      463.00      463.44    125.83 o 
   2  11  10      618.86      672.10     77.57 o 
   3  11  10      461.60      391.97     71.84 o 
   4  11  10      712.34      751.36    120.09 o 
   5  11  10      670.30      755.23     97.11 o 
 -10  12  10       76.05      204.46     57.72 o 
  -9  12  10        7.45      -25.75     38.89 o 
  -8  12  10      296.41      308.88     64.73 o 
  -7  12  10       65.08       50.32     39.68 o 
  -6  12  10       20.90       63.57     29.71 o 
  -5  12  10      137.57      136.76     34.15 o 
  -4  12  10      133.24       91.42     54.64 o 
  -3  12  10      155.99      192.30     31.74 o 
  -2  12  10     1144.10     1379.71     72.12 o 
  -1  12  10       63.17       26.05     27.39 o 
   0  12  10        5.62      -28.52     28.52 o 
   1  12  10      621.17      598.19     71.59 o 
   2  12  10      402.63      490.21     71.44 o 
   3  12  10       31.12       14.05     47.79 o 
   4  12  10        0.18      -15.30     44.14 o 
   5  12  10       36.64       51.43     73.99 o 
 -10  13  10       49.08       41.29     45.09 o 
  -9  13  10        1.33       26.06     42.97 o 
  -8  13  10        6.47       62.69     41.25 o 
  -7  13  10      325.56      313.22     59.13 o 
  -6  13  10      549.90      444.04     72.70 o 
  -5  13  10      109.35       78.09     37.50 o 
  -4  13  10      160.91      207.33     37.25 o 
  -3  13  10        0.92        2.74     24.48 o 
  -2  13  10      690.55      760.56     89.74 o 
  -1  13  10       85.80       59.55     35.29 o 
   0  13  10       93.63       76.31     41.49 o 
   1  13  10       64.15       90.37     75.41 o 
   2  13  10      324.55      308.42    143.74 o 
   3  13  10       39.17       66.78     48.16 o 
   4  13  10      134.30       76.94     51.86 o 
  -9  14  10      460.03      460.73     79.47 o 
  -8  14  10      385.65      355.65     67.31 o 
  -7  14  10      151.51      195.10     70.11 o 
  -6  14  10      209.34      198.69     43.35 o 
  -5  14  10       65.69       37.66     29.14 o 
  -4  14  10      768.26      781.52     61.09 o 
  -3  14  10      537.15      611.41    110.35 o 
  -2  14  10     2536.64     2810.09    101.04 o 
  -1  14  10     1049.69     1044.55     74.55 o 
   0  14  10     2746.75     2687.14    129.25 o 
   1  14  10      522.62      630.29     77.48 o 
   2  14  10      673.34      632.12     82.10 o 
   3  14  10      557.18      666.77     86.54 o 
   4  14  10       18.73       35.60     52.74 o 
  -9  15  10        1.27        5.58     54.10 o 
  -8  15  10        5.37      -23.02     37.39 o 
  -7  15  10       71.22       42.82     40.52 o 
  -6  15  10      195.37      162.00     91.50 o 
  -5  15  10      120.38       89.14     34.81 o 
  -4  15  10      494.91      575.08     60.78 o 
  -3  15  10      473.28      496.15     52.03 o 
  -2  15  10        3.61       28.90     32.23 o 
  -1  15  10      101.26       96.34     42.67 o 
   0  15  10       74.11      199.15     54.35 o 
   1  15  10      153.76      191.22     53.88 o 
   2  15  10      511.94      532.15     76.82 o 
   3  15  10      482.89      378.38     81.84 o 
   4  15  10      214.45      248.27     99.39 o 
  -9  16  10       91.75      159.75     56.36 o 
  -8  16  10       16.25      -31.28     31.28 o 
  -7  16  10        4.18       -1.03     37.68 o 
  -6  16  10        5.28       39.00     38.17 o 
  -5  16  10        0.23      -25.14     26.99 o 
  -4  16  10       95.61      135.35     32.10 o 
  -3  16  10      275.14      325.06     56.54 o 
  -2  16  10      362.17      357.88     49.04 o 
  -1  16  10       67.53       28.28     40.85 o 
   0  16  10     1218.25     1126.09    122.56 o 
   1  16  10      196.34      370.27     67.19 o 
   2  16  10       84.32       60.83     95.38 o 
   3  16  10       13.92      -13.74     74.28 o 
   4  16  10      228.84      235.81     97.85 o 
  -9  17  10      114.64       58.27     50.42 o 
  -8  17  10      202.93      233.30     87.01 o 
  -7  17  10       38.51       93.57     47.16 o 
  -6  17  10      991.90     1073.57     96.38 o 
  -5  17  10     1167.99     1146.07    187.57 o 
  -4  17  10      952.21      896.63     66.40 o 
  -3  17  10       31.52       11.14     34.58 o 
  -2  17  10     1285.10     1226.45     75.92 o 
  -1  17  10       25.95       43.06     42.30 o 
   0  17  10      609.94      486.96     74.58 o 
   1  17  10      115.63       98.97     53.22 o 
   2  17  10       78.24      133.07     55.05 o 
   3  17  10      534.17      394.98     79.30 o 
  -8  18  10      145.14      144.86     52.81 o 
  -7  18  10       27.07      -38.26     40.03 o 
  -6  18  10      199.86      240.32     56.66 o 
  -5  18  10       22.38       59.10     39.97 o 
  -4  18  10       29.61       78.12     34.77 o 
  -3  18  10       48.29       71.51     34.31 o 
  -2  18  10     1004.93     1007.32     91.06 o 
  -1  18  10       31.43       59.92     46.22 o 
   0  18  10       16.21        5.91     42.48 o 
   1  18  10      782.03      720.67     90.08 o 
   2  18  10        0.46       56.87    110.22 o 
   3  18  10        0.70       30.49     66.80 o 
  -8  19  10       43.18       68.61     54.17 o 
  -7  19  10      287.49      261.97     62.39 o 
  -6  19  10      137.58       94.84     52.16 o 
  -5  19  10       10.14      -33.97     33.97 o 
  -4  19  10      617.32      674.83    114.32 o 
  -3  19  10      274.67      276.97     57.94 o 
  -2  19  10      354.41      201.15     57.67 o 
  -1  19  10       15.74       18.89     45.36 o 
   0  19  10       69.77       57.75     47.72 o 
   1  19  10       69.26       73.00     51.57 o 
   2  19  10      280.80      192.02     65.54 o 
  -7  20  10      119.64       53.50     46.05 o 
  -6  20  10      103.29      108.27     51.29 o 
  -5  20  10        7.39      -14.17     39.71 o 
  -4  20  10      350.47      376.05     64.17 o 
  -3  20  10        2.19      -41.49     41.49 o 
  -2  20  10      636.29      865.73     90.46 o 
  -1  20  10      739.19      818.71    125.83 o 
   0  20  10     1314.64     1489.81    114.97 o 
   1  20  10       62.51       30.18     42.09 o 
   2  20  10      231.14      279.40    108.04 o 
  -7  21  10       19.70       90.16     54.42 o 
  -6  21  10        0.49       10.49     44.22 o 
  -5  21  10       29.76       48.10     35.80 o 
  -4  21  10       93.38      189.17     53.49 o 
  -3  21  10       45.77       62.86     62.51 o 
  -2  21  10      155.81      212.93     62.64 o 
  -1  21  10       27.39       16.24     48.12 o 
   0  21  10      286.85      252.21     66.44 o 
   1  21  10       30.98       24.80     50.85 o 
  -6  22  10       57.83      162.33     63.80 o 
  -5  22  10      130.21       75.45     49.13 o 
  -4  22  10        6.84       35.13     60.93 o 
  -3  22  10       68.56       81.97    117.74 o 
  -2  22  10      111.44      100.57     71.41 o 
  -1  22  10        3.31       83.27     57.42 o 
   0  22  10      630.54      771.49     95.87 o 
   1  22  10      120.06      123.24     96.96 o 
  -5  23  10      171.19      182.67     73.06 o 
  -4  23  10      130.00      168.21     82.40 o 
  -3  23  10       27.54      -32.59     61.46 o 
  -2  23  10      360.66      339.93     74.29 o 
  -1  23  10        0.68       -4.06     64.25 o 
   0  23  10       22.12      -31.62     77.15 o 
  -4  24  10       85.61      140.55     81.43 o 
  -3  24  10       37.19       22.24     63.64 o 
  -2  24  10        4.99      129.71     90.98 o 
 -11   1  11       68.05       58.72     50.90 o 
 -10   1  11       77.07       65.16     47.27 o 
  -9   1  11       26.65       63.50     46.18 o 
  -8   1  11      285.42      402.32     62.52 o 
  -7   1  11      530.69      618.65     71.19 o 
  -6   1  11     1185.38     1334.98     91.37 o 
  -5   1  11     1482.34     1723.07    207.18 o 
  -4   1  11       91.64      160.28     39.82 o 
  -3   1  11       56.09       -6.76     27.21 o 
  -2   1  11      460.76      384.93     55.95 o 
  -1   1  11       40.62       81.71     41.77 o 
   0   1  11      600.62      771.83     91.87 o 
   1   1  11      494.88      646.27     72.86 o 
   2   1  11     1075.48     1222.75     92.74 o 
   3   1  11      703.68      851.83     67.54 o 
   4   1  11     1015.34     1125.69     96.02 o 
   5   1  11      314.25      386.32     79.98 o 
 -11   2  11        5.45       62.85     50.35 o 
 -10   2  11        1.63      -17.07     40.09 o 
  -9   2  11       95.70      141.60     50.26 o 
  -8   2  11       96.51       66.14     41.13 o 
  -7   2  11      132.53       93.90     40.00 o 
  -6   2  11        5.08        1.37     40.80 o 
  -5   2  11      791.64      653.76     68.59 o 
  -4   2  11      649.49      599.79     64.42 o 
  -3   2  11      629.76      589.67     78.20 o 
  -2   2  11      171.24      191.60     44.96 o 
  -1   2  11     1253.14     1245.09    205.49 o 
   0   2  11      297.87      474.16    179.49 o 
   1   2  11      357.87      285.68     55.49 o 
   2   2  11       80.91      103.73     36.67 o 
   3   2  11        8.23      -34.16     40.76 o 
   4   2  11      167.27      105.81     51.07 o 
   5   2  11      125.62      191.36    130.40 o 
 -11   3  11        5.51       44.18     47.86 o 
 -10   3  11       93.81       88.35     40.41 o 
  -9   3  11       63.14       57.18     44.09 o 
  -8   3  11        6.57       -3.40     35.33 o 
  -7   3  11       98.70      120.67     43.83 o 
  -6   3  11       52.79       -5.82     31.50 o 
  -5   3  11      365.77      330.60     52.94 o 
  -4   3  11       31.86       37.97     53.21 o 
  -3   3  11      111.26      144.70     41.16 o 
  -2   3  11      211.50      204.10     65.66 o 
  -1   3  11     1112.89     1207.02     87.47 o 
   0   3  11      334.04      294.77     55.73 o 
   1   3  11       13.20       30.20     37.02 o 
   2   3  11      108.33      113.79     37.00 o 
   3   3  11      143.78      125.63     49.69 o 
   4   3  11       27.64        0.68     87.78 o 
   5   3  11        1.82       56.74     52.52 o 
 -11   4  11      117.08       57.49     53.10 o 
 -10   4  11       69.95       66.81     87.34 o 
  -9   4  11      462.87      401.20     68.33 o 
  -8   4  11        2.50       10.45     35.24 o 
  -7   4  11       51.64       63.86     38.11 o 
  -6   4  11      285.56      284.00     53.94 o 
  -5   4  11      652.40      663.46     68.31 o 
  -4   4  11      963.59      889.20     77.65 o 
  -3   4  11     2122.30     1845.94     99.32 o 
  -2   4  11      156.63      120.29     38.58 o 
  -1   4  11     5750.81     5519.08    181.90 o 
   0   4  11     1606.29     1658.50    167.68 o 
   1   4  11      724.72      718.43    141.92 o 
   2   4  11      550.71      594.49     58.15 o 
   3   4  11        8.61       89.32     53.82 o 
   4   4  11      418.95      381.49     68.87 o 
   5   4  11      448.18      686.75    155.75 o 
 -11   5  11       63.26       89.60     54.73 o 
 -10   5  11       20.06       62.38     46.80 o 
  -9   5  11        1.08       54.05     32.45 o 
  -8   5  11       46.95       61.19     39.61 o 
  -7   5  11      446.73      506.75     67.26 o 
  -6   5  11      152.21      167.07     47.18 o 
  -5   5  11       45.07       13.86     29.36 o 
  -4   5  11       20.95       38.30     30.12 o 
  -3   5  11       80.85       37.70     31.89 o 
  -2   5  11      472.23      496.74     64.53 o 
  -1   5  11        4.35       -9.32     29.77 o 
   0   5  11       97.39      140.02     44.37 o 
   1   5  11     1077.43     1189.54     71.37 o 
   2   5  11     1288.13     1382.18     96.16 o 
   3   5  11      265.56      241.98     58.65 o 
   4   5  11      158.61      232.30     61.26 o 
   5   5  11      172.49      257.61     69.59 o 
 -10   6  11        1.44        2.33     41.57 o 
  -9   6  11       19.56       32.71     34.09 o 
  -8   6  11        6.13      -28.32     28.32 o 
  -7   6  11      106.07       69.49     43.22 o 
  -6   6  11      160.75      181.20     47.74 o 
  -5   6  11      287.39      191.61     58.79 o 
  -4   6  11      226.88      198.65    101.09 o 
  -3   6  11     1206.83      882.24     76.06 o 
  -2   6  11      479.99      491.99     63.45 o 
  -1   6  11        2.85        2.10     33.55 o 
   0   6  11       38.66       42.28     64.78 o 
   1   6  11       40.71      106.02     35.48 o 
   2   6  11       35.78       23.32     60.81 o 
   3   6  11      204.84      141.61     53.39 o 
   4   6  11        9.15      -30.01     45.72 o 
   5   6  11        5.43        4.26     56.45 o 
 -10   7  11       30.50       66.91     49.24 o 
  -9   7  11       57.40       50.87     51.31 o 
  -8   7  11      641.04      760.79     66.52 o 
  -7   7  11      874.98      920.97     69.58 o 
  -6   7  11     2032.69     2175.90    127.08 o 
  -5   7  11      642.69      687.22     86.89 o 
  -4   7  11      108.84       64.18     33.75 o 
  -3   7  11       35.64       26.32     34.34 o 
  -2   7  11     1686.47     1550.70     96.85 o 
  -1   7  11      130.95      224.64     49.26 o 
   0   7  11     1394.98     1420.12     96.02 o 
   1   7  11     3839.61     3897.81    122.89 o 
   2   7  11     1810.00     2200.20    121.02 o 
   3   7  11     1060.22     1078.38     96.13 o 
   4   7  11      406.59      312.55     71.10 o 
   5   7  11      409.25      517.71     85.79 o 
 -10   8  11       87.70       49.17     45.41 o 
  -9   8  11        4.34       16.36     40.39 o 
  -8   8  11      299.87      312.67     50.68 o 
  -7   8  11        5.76      -24.56     28.04 o 
  -6   8  11      217.55      222.25     50.65 o 
  -5   8  11      451.46      476.23     74.95 o 
  -4   8  11       20.54       -3.66     31.66 o 
  -3   8  11       19.72       95.89     36.81 o 
  -2   8  11       38.57       40.41     33.26 o 
  -1   8  11     1164.99     1270.37     90.42 o 
   0   8  11       78.82       81.48     31.41 o 
   1   8  11      644.57      654.84     72.22 o 
   2   8  11       14.14       24.82     41.52 o 
   3   8  11      201.94      208.73    114.47 o 
   4   8  11       89.02      101.93     73.10 o 
 -10   9  11      156.75      281.77     67.84 o 
  -9   9  11       43.07       73.37     48.69 o 
  -8   9  11      419.77      396.02     79.49 o 
  -7   9  11     1239.03     1313.83     80.73 o 
  -6   9  11       82.88      100.79     44.74 o 
  -5   9  11      188.65      103.19     33.93 o 
  -4   9  11      153.10      129.70     33.32 o 
  -3   9  11      159.34      185.42     35.61 o 
  -2   9  11       15.71      -18.14     29.29 o 
  -1   9  11     1779.54     1777.94    102.69 o 
   0   9  11        6.32       30.72     30.94 o 
   1   9  11       62.99       85.12     53.94 o 
   2   9  11      611.42      626.92     77.75 o 
   3   9  11      254.88      399.75     71.14 o 
   4   9  11        3.39       35.36     48.77 o 
 -10  10  11      142.68      183.57     74.80 o 
  -9  10  11      115.99      142.68     64.78 o 
  -8  10  11      117.64      141.55     63.93 o 
  -7  10  11       29.43       -1.67     29.72 o 
  -6  10  11       90.61       89.32     35.89 o 
  -5  10  11     1231.88     1229.77     74.62 o 
  -4  10  11     1928.66     2037.13     88.72 o 
  -3  10  11     1238.26     1207.67    156.16 o 
  -2  10  11      203.14      194.58     46.77 o 
  -1  10  11     2478.63     2590.78    122.59 o 
   0  10  11      636.87      729.40     60.42 o 
   1  10  11       18.37       84.46     43.83 o 
   2  10  11        6.49      -34.04     38.19 o 
   3  10  11        0.97      -17.83     36.82 o 
   4  10  11      188.42      171.75     61.74 o 
 -10  11  11       56.88       35.14     55.84 o 
  -9  11  11       60.93       86.68     47.22 o 
  -8  11  11      118.09      123.54     63.28 o 
  -7  11  11       75.62       99.17     38.13 o 
  -6  11  11      115.45       85.39     34.90 o 
  -5  11  11       29.57      -11.97     26.99 o 
  -4  11  11      223.30      185.99     37.31 o 
  -3  11  11       25.75       -8.85     32.48 o 
  -2  11  11       48.73       75.00     69.63 o 
  -1  11  11      146.25      162.05     47.61 o 
   0  11  11       27.77       43.43     47.87 o 
   1  11  11        3.01       -2.10     37.70 o 
   2  11  11      211.47      218.37     57.89 o 
   3  11  11      144.94      183.03     60.53 o 
   4  11  11       43.76       67.84    112.04 o 
  -9  12  11        0.47       -0.03     41.40 o 
  -8  12  11        7.28       53.08     46.87 o 
  -7  12  11        5.98       12.24     30.97 o 
  -6  12  11       47.16       32.79     40.04 o 
  -5  12  11      422.58      402.12     51.70 o 
  -4  12  11      236.75      242.39     51.55 o 
  -3  12  11     1427.75     1605.69    103.88 o 
  -2  12  11      307.95      318.96     94.58 o 
  -1  12  11        4.46       31.10     30.17 o 
   0  12  11       43.43       22.46     65.38 o 
   1  12  11      505.79      589.89     98.86 o 
   2  12  11      207.23      262.20     61.85 o 
   3  12  11        0.96      -40.96     40.96 o 
   4  12  11        1.02        6.45     66.15 o 
  -9  13  11       14.69       18.60     99.39 o 
  -8  13  11      624.66      663.60     86.58 o 
  -7  13  11       23.98       34.59     38.25 o 
  -6  13  11      465.00      496.12     69.74 o 
  -5  13  11      539.83      496.77     55.88 o 
  -4  13  11      155.55      144.36     36.75 o 
  -3  13  11      389.50      480.16     67.12 o 
  -2  13  11       19.91       48.80     61.82 o 
  -1  13  11      209.82      189.08     47.02 o 
   0  13  11      705.68      779.43     82.55 o 
   1  13  11      540.51      571.65     77.45 o 
   2  13  11      236.97      219.96     60.15 o 
   3  13  11     1122.52     1137.32    121.46 o 
  -9  14  11       21.32       24.40     48.10 o 
  -8  14  11       87.52      100.14     48.15 o 
  -7  14  11       67.30       28.02     38.93 o 
  -6  14  11      237.06      177.09     41.74 o 
  -5  14  11       44.07       68.20     33.53 o 
  -4  14  11       28.63       10.78     37.42 o 
  -3  14  11       64.81       98.90     43.04 o 
  -2  14  11      421.84      559.67     71.71 o 
  -1  14  11       84.04       95.29     57.01 o 
   0  14  11        0.06      -54.04     59.60 o 
   1  14  11      326.66      359.51    104.60 o 
   2  14  11        0.19      -28.86     43.88 o 
   3  14  11      180.81      175.32     60.12 o 
  -9  15  11       67.82      135.96     59.22 o 
  -8  15  11       76.13       25.84     53.01 o 
  -7  15  11      791.41      845.83     92.17 o 
  -6  15  11      147.85      152.74     47.92 o 
  -5  15  11       32.18      -14.33     28.56 o 
  -4  15  11      123.65      127.86     48.77 o 
  -3  15  11      324.84      324.83     61.57 o 
  -2  15  11      100.17      158.50     40.50 o 
  -1  15  11      834.59     1011.66    153.93 o 
   0  15  11       62.10       31.56     45.16 o 
   1  15  11      221.82      198.33     56.64 o 
   2  15  11      508.51      421.84     76.17 o 
   3  15  11      159.88      133.40     60.08 o 
  -8  16  11        8.70       10.87     88.07 o 
  -7  16  11        0.99       38.04     42.51 o 
  -6  16  11       53.78       40.50     60.81 o 
  -5  16  11      258.53      232.57     43.05 o 
  -4  16  11      516.08      476.55     71.28 o 
  -3  16  11      243.50      293.25    138.81 o 
  -2  16  11        5.61      -29.20     29.20 o 
  -1  16  11     1892.53     1966.91    121.51 o 
   0  16  11       97.05       44.32     46.33 o 
   1  16  11        1.34       79.99     48.26 o 
   2  16  11        9.04      -27.10     46.02 o 
   3  16  11       17.17      -39.63     72.86 o 
  -8  17  11       21.30       25.68     44.33 o 
  -7  17  11       92.33      119.46     50.71 o 
  -6  17  11        2.54       25.04     41.64 o 
  -5  17  11       26.10       40.71     37.14 o 
  -4  17  11        0.48       10.13     45.08 o 
  -3  17  11        0.53        1.98     39.18 o 
  -2  17  11       12.54       45.32     48.00 o 
  -1  17  11        2.95      -40.47     40.47 o 
   0  17  11       96.39       47.10     45.45 o 
   1  17  11       44.07       -1.17     72.54 o 
   2  17  11        5.35      -15.45     60.65 o 
  -7  18  11       20.57       29.79     45.88 o 
  -6  18  11       49.64        8.14     41.84 o 
  -5  18  11      166.95      167.98     55.64 o 
  -4  18  11       67.73      108.79     49.53 o 
  -3  18  11     1178.26     1337.81    104.60 o 
  -2  18  11      754.28      838.55    175.40 o 
  -1  18  11      372.01      311.58     67.34 o 
   0  18  11       34.07       88.85     84.51 o 
   1  18  11      273.06      184.19    225.74 o 
   2  18  11       15.56       64.69     79.49 o 
  -7  19  11       65.39       53.28     47.40 o 
  -6  19  11      267.18      232.73     62.48 o 
  -5  19  11      406.27      553.46    107.07 o 
  -4  19  11      198.47      223.37    172.25 o 
  -3  19  11        2.12       63.80     78.68 o 
  -2  19  11       50.13       96.12     52.88 o 
  -1  19  11       19.53       21.97     48.39 o 
   0  19  11       90.02      118.35     56.51 o 
   1  19  11      145.79       55.38     58.08 o 
  -6  20  11        8.62       71.81     54.63 o 
  -5  20  11        9.45      -51.59     51.59 o 
  -4  20  11        2.12      -12.31     42.89 o 
  -3  20  11      169.32       83.73     54.04 o 
  -2  20  11       96.45       79.26     54.18 o 
  -1  20  11        0.51      -23.89     45.00 o 
   0  20  11      107.42       88.81    143.99 o 
  -5  21  11      181.49      245.92     92.11 o 
  -4  21  11      180.49      158.91     78.20 o 
  -3  21  11       12.42        4.06     52.72 o 
  -2  21  11       25.90       44.96     53.37 o 
  -1  21  11       36.83        9.80     49.43 o 
   0  21  11       66.79      -13.57     75.61 o 
  -3  22  11        4.39        9.48     50.89 o 
  -2  22  11       94.58      116.63     61.01 o 
  -1  22  11      198.81      189.80     89.68 o 
 -10   0  12      101.19      166.43     74.56 o 
  -9   0  12      133.28      -24.50     61.22 o 
  -8   0  12       46.70       62.43     59.44 o 
  -7   0  12      239.82      159.23     67.52 o 
  -6   0  12     1242.73     1259.12    130.93 o 
  -5   0  12       16.28      -37.44     39.54 o 
  -4   0  12     3874.18     3358.29    197.40 o 
  -3   0  12     5788.50     5419.86    262.90 o 
  -2   0  12      205.59      260.48     77.96 o 
  -1   0  12      438.34      553.95    101.65 o 
   0   0  12     1311.92     1228.95    133.68 o 
   1   0  12      293.14      394.23     93.89 o 
   2   0  12      440.14      490.22    105.69 o 
   3   0  12       28.94       -9.79     65.18 o 
 -10   1  12      240.65      242.08     62.44 o 
  -9   1  12       79.31       92.17     76.87 o 
  -8   1  12       11.33       16.41     40.15 o 
  -7   1  12     1081.02      918.16     85.28 o 
  -6   1  12      480.13      486.26     68.61 o 
  -5   1  12      160.30      172.89     45.77 o 
  -4   1  12       84.27       39.09     33.66 o 
  -3   1  12      550.71      538.05     66.93 o 
  -2   1  12      167.00      243.74     54.30 o 
  -1   1  12     1612.01     1715.13    109.62 o 
   0   1  12       57.93       26.84     38.95 o 
   1   1  12       54.05       60.24     44.59 o 
   2   1  12      611.79      673.33     82.21 o 
   3   1  12      169.27      208.80     84.91 o 
 -10   2  12       21.38      -41.35     41.35 o 
  -9   2  12       98.21       90.80     46.20 o 
  -8   2  12       34.20       58.43     41.06 o 
  -7   2  12      314.10      272.95     56.69 o 
  -6   2  12      956.49      757.96     79.16 o 
  -5   2  12      480.63      418.90     60.63 o 
  -4   2  12      373.91      235.48     50.15 o 
  -3   2  12     1724.47     1590.02    127.00 o 
  -2   2  12      765.55      775.37     95.30 o 
  -1   2  12      126.12      186.34     70.76 o 
   0   2  12       29.62       27.73     47.71 o 
   1   2  12        0.22       62.06     45.94 o 
   2   2  12       30.27       38.20     49.33 o 
   3   2  12      428.27      590.42    115.88 o 
 -10   3  12       79.71      129.16     56.21 o 
  -9   3  12      263.15      355.31    131.94 o 
  -8   3  12      728.57      909.75     88.61 o 
  -7   3  12      810.63      766.08     81.16 o 
  -6   3  12        2.32      -10.51     29.91 o 
  -5   3  12      252.99      281.74     54.77 o 
  -4   3  12        1.88       -4.67     32.04 o 
  -3   3  12        3.76       19.97     33.42 o 
  -2   3  12       57.38       98.27     41.88 o 
  -1   3  12      837.89      897.89     84.82 o 
   0   3  12     2773.11     2865.81    137.32 o 
   1   3  12     1366.46     1309.33    101.87 o 
   2   3  12      385.76      374.32     65.18 o 
   3   3  12      299.15      278.35     92.03 o 
 -10   4  12       83.47        5.88     44.76 o 
  -9   4  12       11.53      -26.71     35.59 o 
  -8   4  12      184.12      109.25     53.90 o 
  -7   4  12       12.08       33.28     38.01 o 
  -6   4  12      109.90      124.99     61.42 o 
  -5   4  12       41.91       72.32     41.81 o 
  -4   4  12       12.60       30.32     32.86 o 
  -3   4  12      321.23      359.28     58.21 o 
  -2   4  12      618.36      688.74     76.59 o 
  -1   4  12      610.23      488.23     70.10 o 
   0   4  12       21.87       37.96     65.34 o 
   1   4  12        3.74       18.94     40.81 o 
   2   4  12      160.79      170.47     80.79 o 
   3   4  12       44.13       -7.44     58.79 o 
   4   4  12       39.58       22.16     70.92 o 
 -10   5  12      457.49      584.96     85.42 o 
  -9   5  12       92.15       94.39     40.29 o 
  -8   5  12       27.24       23.23     41.82 o 
  -7   5  12      766.86      789.65     82.00 o 
  -6   5  12        5.37        3.33     36.48 o 
  -5   5  12      176.82      334.34     59.43 o 
  -4   5  12      533.68      549.03     83.54 o 
  -3   5  12        7.95       -1.77     32.08 o 
  -2   5  12       38.50       45.99     37.00 o 
  -1   5  12     1620.21     1771.16    108.80 o 
   0   5  12      835.34      828.94     84.68 o 
   1   5  12      160.47      131.87     75.01 o 
   2   5  12     1679.51     1506.41    157.29 o 
   3   5  12      197.18      150.74     85.88 o 
   4   5  12       12.94       -0.01     49.59 o 
 -10   6  12      171.05      138.85     57.01 o 
  -9   6  12       20.38       82.29     36.70 o 
  -8   6  12      116.98      107.18     38.35 o 
  -7   6  12      867.87      618.92     77.98 o 
  -6   6  12      223.90      145.06     45.56 o 
  -5   6  12      255.68      382.16     61.31 o 
  -4   6  12      675.76      837.50     90.69 o 
  -3   6  12     2087.15     2119.42    250.41 o 
  -2   6  12      269.73      204.67     58.02 o 
  -1   6  12      288.12      423.13     64.53 o 
   0   6  12     1667.07     1568.82    107.67 o 
   1   6  12      190.51       97.86     49.42 o 
   2   6  12      464.17      482.78    109.09 o 
   3   6  12      140.13      117.18     83.54 o 
   4   6  12       78.87       16.15    119.81 o 
 -10   7  12        5.92       32.59     47.82 o 
  -9   7  12       21.86       43.29     44.38 o 
  -8   7  12       25.47       40.33     35.62 o 
  -7   7  12       60.34       70.25     36.52 o 
  -6   7  12        7.67        4.62     35.55 o 
  -5   7  12        6.43       30.46     34.78 o 
  -4   7  12      400.39      476.95     67.10 o 
  -3   7  12       28.04       37.21     36.20 o 
  -2   7  12        9.82        5.17     33.12 o 
  -1   7  12       14.48       17.20     37.80 o 
   0   7  12      129.61      152.92     73.63 o 
   1   7  12      122.76       80.06     72.05 o 
   2   7  12       28.96       32.59     59.28 o 
   3   7  12        6.76       56.59     49.89 o 
   4   7  12       11.30        2.72    105.90 o 
 -10   8  12       62.76       11.74     49.45 o 
  -9   8  12        0.05       64.83     46.05 o 
  -8   8  12       53.17      -19.26     46.95 o 
  -7   8  12      585.04      519.86    135.72 o 
  -6   8  12      732.20      754.90     87.47 o 
  -5   8  12      130.02      111.16     34.18 o 
  -4   8  12      298.73      320.76     79.57 o 
  -3   8  12     1139.14      889.97     82.57 o 
  -2   8  12      370.40      319.80     57.63 o 
  -1   8  12       87.79       70.62     43.21 o 
   0   8  12      142.18      186.82     54.47 o 
   1   8  12      207.52      171.36     82.00 o 
   2   8  12      251.85      243.66     90.98 o 
   3   8  12      543.87      604.22     85.43 o 
 -10   9  12      237.71      291.04    101.57 o 
  -9   9  12      252.48      143.73     56.35 o 
  -8   9  12      134.86      190.82     45.72 o 
  -7   9  12      388.96      357.11     51.46 o 
  -6   9  12       15.34       22.23     31.21 o 
  -5   9  12        8.88       31.47     27.45 o 
  -4   9  12      162.98      133.04     35.23 o 
  -3   9  12      152.52      182.56     47.14 o 
  -2   9  12      773.14      693.62     76.66 o 
  -1   9  12     1142.53     1035.98    161.41 o 
   0   9  12     1887.74     1759.31    227.28 o 
   1   9  12     1217.35     1414.55    159.55 o 
   2   9  12      942.95      923.51    141.92 o 
   3   9  12       85.85       76.56     52.51 o 
  -9  10  12       28.18       54.89     48.81 o 
  -8  10  12        8.23       45.75     37.45 o 
  -7  10  12        0.19       62.04     34.48 o 
  -6  10  12        1.30       18.16     31.23 o 
  -5  10  12       28.80       16.52     28.51 o 
  -4  10  12       79.48       81.42     33.28 o 
  -3  10  12       42.53      -18.72     35.45 o 
  -2  10  12        4.53       40.93     38.27 o 
  -1  10  12       35.62       60.23     42.88 o 
   0  10  12        8.40      -15.61     56.04 o 
   1  10  12        2.16       55.80     66.55 o 
   2  10  12       97.43      112.79     55.67 o 
   3  10  12       54.19      -38.61     48.51 o 
  -9  11  12      132.17       88.52     51.41 o 
  -8  11  12        2.79        0.88     39.76 o 
  -7  11  12      547.06      427.12     59.37 o 
  -6  11  12       57.82       30.61     33.34 o 
  -5  11  12       81.83       39.07     32.48 o 
  -4  11  12      477.28      434.25     65.59 o 
  -3  11  12       12.19        2.67     37.61 o 
  -2  11  12       79.47      124.62     74.48 o 
  -1  11  12      490.31      533.60     72.73 o 
   0  11  12      709.48      761.13    128.74 o 
   1  11  12      299.68      242.20     89.84 o 
   2  11  12      455.64      486.09     95.51 o 
   3  11  12      114.91       57.59     67.73 o 
  -9  12  12       12.34      -67.50     68.09 o 
  -8  12  12        8.36      -20.46     37.85 o 
  -7  12  12      101.85      126.30     41.31 o 
  -6  12  12      470.55      617.99     63.78 o 
  -5  12  12      195.78      223.88     44.33 o 
  -4  12  12      217.48      326.65     62.21 o 
  -3  12  12      714.83      722.58     80.56 o 
  -2  12  12      369.27      414.84     66.77 o 
  -1  12  12       80.67       84.12     45.72 o 
   0  12  12        9.30       23.61     64.94 o 
   1  12  12       69.53      108.68     66.11 o 
   2  12  12       22.47      -24.31     50.06 o 
   3  12  12      387.69      338.41     81.31 o 
  -9  13  12       13.12      -28.53     44.05 o 
  -8  13  12       15.52       67.96     46.53 o 
  -7  13  12      118.69       51.46     42.98 o 
  -6  13  12      227.83      288.33     48.77 o 
  -5  13  12       26.20       47.01     33.83 o 
  -4  13  12      273.95      296.04     61.22 o 
  -3  13  12       40.21       75.54     44.43 o 
  -2  13  12      144.55       73.41     58.47 o 
  -1  13  12      182.12      100.76     78.36 o 
   0  13  12       41.41      100.76     70.52 o 
   1  13  12       62.36       71.88     52.70 o 
   2  13  12       97.52      144.11     57.32 o 
  -8  14  12       38.58       30.83     61.42 o 
  -7  14  12      361.55      568.81    166.87 o 
  -6  14  12      132.78      130.74     40.99 o 
  -5  14  12      441.87      444.87     58.06 o 
  -4  14  12      813.06      900.59     90.41 o 
  -3  14  12      789.40      836.10     87.64 o 
  -2  14  12       22.17       67.66     43.20 o 
  -1  14  12      102.55       29.27     67.36 o 
   0  14  12      508.23      697.89    125.10 o 
   1  14  12       53.03       53.49     50.92 o 
   2  14  12       36.72      -15.16     48.88 o 
  -8  15  12        0.73       31.78     45.83 o 
  -7  15  12      138.08      124.52     51.09 o 
  -6  15  12        5.85        1.29     32.06 o 
  -5  15  12       38.58       17.01     70.03 o 
  -4  15  12        0.55       21.11     42.50 o 
  -3  15  12        7.69       15.84     39.67 o 
  -2  15  12      364.92      506.64    111.44 o 
  -1  15  12      169.43      159.88     84.02 o 
   0  15  12      129.97      164.08     90.81 o 
   1  15  12      107.42      214.14     62.71 o 
   2  15  12      214.71      179.65     85.07 o 
  -7  16  12        1.25       35.45     38.48 o 
  -6  16  12       26.83       20.63     38.39 o 
  -5  16  12      188.84      227.80    104.48 o 
  -4  16  12       20.22      -23.22     38.50 o 
  -3  16  12      214.65      203.82     58.51 o 
  -2  16  12       12.85      -49.25     49.25 o 
  -1  16  12        0.58      -10.35     69.87 o 
   0  16  12        1.16       -1.81     45.96 o 
   1  16  12        3.57      -25.62     44.79 o 
  -7  17  12      127.21      131.78     58.63 o 
  -6  17  12       30.00       13.98     64.94 o 
  -5  17  12      539.31      658.68    126.80 o 
  -4  17  12        5.63        9.35     42.74 o 
  -3  17  12      109.72       14.61     43.63 o 
  -2  17  12        6.71       70.44     75.05 o 
  -1  17  12       29.40      -34.21     75.21 o 
   0  17  12      636.01      700.41    131.05 o 
   1  17  12      426.83      514.05    106.02 o 
  -6  18  12      176.72      175.20     57.40 o 
  -5  18  12       71.52       62.26     49.06 o 
  -4  18  12       49.97        5.80     47.62 o 
  -3  18  12        9.27       80.79     74.72 o 
  -2  18  12      385.15      322.10    104.64 o 
  -1  18  12        1.07      -61.62     68.25 o 
   0  18  12       23.42       50.55     52.81 o 
  -6  19  12       10.17       36.23     63.56 o 
  -5  19  12      126.17       70.36     68.25 o 
  -4  19  12      208.99      263.91    145.81 o 
  -3  19  12       22.94       41.89     77.71 o 
  -2  19  12       18.79      -15.04     82.49 o 
  -1  19  12      794.54     1004.79    158.34 o 
  -4  20  12      168.36      150.19     60.54 o 
  -3  20  12      171.31      180.66    104.97 o 
  -2  20  12       16.32      -41.49     76.34 o 
 -10   1  13       44.79       37.56     53.11 o 
  -9   1  13      201.71      278.88    100.52 o 
  -8   1  13       54.17       71.78     45.26 o 
  -7   1  13        0.28       -6.06     36.89 o 
  -6   1  13      149.07       78.55     44.16 o 
  -5   1  13       73.21      138.75     47.37 o 
  -4   1  13      316.03      216.40     51.82 o 
  -3   1  13     2484.96     2464.80    129.58 o 
  -2   1  13      779.48      779.69     83.82 o 
  -1   1  13      739.15      746.26     85.26 o 
   0   1  13      586.94      632.10    103.96 o 
   1   1  13      159.69        9.58     89.76 o 
   2   1  13      201.62      268.15     67.36 o 
 -10   2  13        5.02       21.99     45.92 o 
  -9   2  13      209.57      218.04     61.84 o 
  -8   2  13      146.17      182.43     56.54 o 
  -7   2  13       32.55       18.81     42.10 o 
  -6   2  13      459.04      480.47     70.35 o 
  -5   2  13      492.77      373.92     61.41 o 
  -4   2  13      622.06      797.95    101.33 o 
  -3   2  13      612.58      566.18     74.81 o 
  -2   2  13      493.16      653.70     78.91 o 
  -1   2  13      304.55      265.29     84.26 o 
   0   2  13       81.16      135.83     82.40 o 
   1   2  13      334.14      256.60     63.55 o 
   2   2  13       10.97       -8.01     59.44 o 
   3   2  13      424.82      468.15    115.64 o 
 -10   3  13        1.51       67.36     52.55 o 
  -9   3  13        1.73       -8.04     41.47 o 
  -8   3  13       25.32       35.43     46.90 o 
  -7   3  13      140.97      137.96     53.58 o 
  -6   3  13       70.87       28.04     39.30 o 
  -5   3  13       74.29      153.08     46.80 o 
  -4   3  13      197.79      176.72     50.99 o 
  -3   3  13       15.46       13.85     38.83 o 
  -2   3  13       87.18       48.13     40.16 o 
  -1   3  13       26.91       24.58     41.40 o 
   0   3  13        7.23      -28.85     41.54 o 
   1   3  13        5.52        9.67     45.70 o 
   2   3  13      158.18       30.65     66.72 o 
   3   3  13       11.71      -63.24     63.24 o 
  -9   4  13      160.18       99.88     51.38 o 
  -8   4  13      354.19      372.87     67.47 o 
  -7   4  13      649.31      671.02     83.64 o 
  -6   4  13      652.11      743.55     85.88 o 
  -5   4  13      321.25      350.78     61.78 o 
  -4   4  13     1013.92     1100.32     97.73 o 
  -3   4  13      356.97      391.84     65.94 o 
  -2   4  13        4.85       28.66     39.94 o 
  -1   4  13      441.46      356.22     66.37 o 
   0   4  13      111.42      165.37     55.49 o 
   1   4  13      615.68      798.59     91.97 o 
   2   4  13      562.81      521.20    118.80 o 
   3   4  13      551.04      502.92    123.08 o 
  -9   5  13      274.70      288.23     52.92 o 
  -8   5  13       30.96      -24.03     40.15 o 
  -7   5  13      116.55      128.40     52.70 o 
  -6   5  13      395.93      308.37    112.85 o 
  -5   5  13      132.96       86.60     42.13 o 
  -4   5  13      112.44       66.40     40.64 o 
  -3   5  13      231.98      196.77     76.66 o 
  -2   5  13      140.57      180.73     52.80 o 
  -1   5  13      576.61      556.59     76.34 o 
   0   5  13      550.35      567.83     80.14 o 
   1   5  13       15.05        6.49     41.75 o 
   2   5  13       52.39      106.34     81.43 o 
   3   5  13        8.37       66.80     86.69 o 
  -9   6  13      151.01      124.53     44.36 o 
  -8   6  13       66.98       -5.74     42.01 o 
  -7   6  13        2.79       43.90     46.71 o 
  -6   6  13        1.06       22.62     36.47 o 
  -5   6  13        4.73       50.45     97.61 o 
  -4   6  13        0.55      -16.42     32.10 o 
  -3   6  13      159.04      159.10     49.13 o 
  -2   6  13      106.88      156.49     52.98 o 
  -1   6  13       14.31       -5.88     54.34 o 
   0   6  13       25.51       14.68     41.48 o 
   1   6  13       12.12       25.96     58.87 o 
   2   6  13       88.31       86.69     71.73 o 
  -9   7  13      297.69      336.07     86.30 o 
  -8   7  13      186.65      178.83     46.93 o 
  -7   7  13        1.19      -29.53     29.53 o 
  -6   7  13      284.87      344.94     63.61 o 
  -5   7  13      515.72      495.49     72.98 o 
  -4   7  13      166.55      129.02     50.30 o 
  -3   7  13      651.36      781.88     84.84 o 
  -2   7  13     1209.74     1127.78     97.77 o 
  -1   7  13      503.50      483.95     72.94 o 
   0   7  13      908.89     1004.41     98.54 o 
   1   7  13      473.12      485.77    112.73 o 
   2   7  13      461.66      479.22    121.71 o 
  -9   8  13       10.67       23.21     48.05 o 
  -8   8  13       22.84        2.33     35.12 o 
  -7   8  13        1.18       11.98     32.19 o 
  -6   8  13      540.96      501.35     58.64 o 
  -5   8  13      302.88      260.45     60.85 o 
  -4   8  13       80.57       16.98     39.95 o 
  -3   8  13        1.06      -29.36     54.71 o 
  -2   8  13      138.34      121.88     47.31 o 
  -1   8  13       11.34      -32.16     35.84 o 
   0   8  13      615.86      638.53    124.46 o 
   1   8  13       62.80       57.42     61.54 o 
   2   8  13        2.66      -11.48     63.40 o 
  -9   9  13        3.03       14.33     50.67 o 
  -8   9  13        0.24        0.57     39.40 o 
  -7   9  13       67.87       40.66     37.09 o 
  -6   9  13        2.66        9.78     30.73 o 
  -5   9  13      320.44      317.16     49.39 o 
  -4   9  13       70.28      152.80     49.53 o 
  -3   9  13        6.94       29.49     38.34 o 
  -2   9  13        3.06       69.92     45.31 o 
  -1   9  13     1243.73      997.40     95.62 o 
   0   9  13      892.85      922.14    143.78 o 
   1   9  13        2.08        4.85     62.92 o 
   2   9  13      265.39      142.65     95.67 o 
  -9  10  13      224.63      269.30     69.78 o 
  -8  10  13      168.13      161.31     48.35 o 
  -7  10  13      350.04      478.54    111.25 o 
  -6  10  13       98.42       83.31     36.45 o 
  -5  10  13      210.01      205.52     92.70 o 
  -4  10  13      356.16      262.71    101.85 o 
  -3  10  13      359.16      291.60     62.10 o 
  -2  10  13        0.28       37.45     40.43 o 
  -1  10  13      299.15      337.24     91.87 o 
   0  10  13        4.61       45.21     63.72 o 
   1  10  13      318.66      419.54    112.73 o 
   2  10  13      639.46      705.98    143.86 o 
  -8  11  13       74.95      -28.45     35.10 o 
  -7  11  13       12.65        0.88     33.33 o 
  -6  11  13      108.00      148.13     42.11 o 
  -5  11  13       64.88      105.84     38.84 o 
  -4  11  13       19.57      -67.81     68.86 o 
  -3  11  13      105.99      106.78     49.97 o 
  -2  11  13      149.43      122.11     63.60 o 
  -1  11  13      398.76      535.75    120.41 o 
   0  11  13      172.26      262.42     91.30 o 
   1  11  13        5.48        5.01     65.58 o 
  -8  12  13      186.14      276.57     64.68 o 
  -7  12  13       65.62       85.29     40.93 o 
  -6  12  13      301.72      389.34     56.09 o 
  -5  12  13      303.31      434.68     74.03 o 
  -4  12  13      173.73      165.12     56.04 o 
  -3  12  13      279.45      338.77     78.64 o 
  -2  12  13      202.21      365.30     68.24 o 
  -1  12  13       69.99       27.09     67.61 o 
   0  12  13      351.29      511.81    120.17 o 
   1  12  13      241.86      122.11     86.53 o 
  -8  13  13      217.35      286.20     70.71 o 
  -7  13  13        0.21       -3.84     33.79 o 
  -6  13  13       52.92       43.66     35.84 o 
  -5  13  13        2.46      -33.24     86.25 o 
  -4  13  13        2.49        7.20     40.84 o 
  -3  13  13      857.55      765.17     88.63 o 
  -2  13  13      893.78      984.61     94.64 o 
  -1  13  13      249.40      341.10    105.13 o 
   0  13  13      532.26      660.45    130.84 o 
   1  13  13       59.82       62.27     79.90 o 
  -7  14  13       45.69       70.49     45.87 o 
  -6  14  13      161.54      146.01     47.46 o 
  -5  14  13      318.87      290.21     65.76 o 
  -4  14  13       31.63       55.71     47.83 o 
  -3  14  13       15.49       35.05     45.89 o 
  -2  14  13      118.91      216.48     94.62 o 
  -1  14  13        0.41      -59.68     70.27 o 
   0  14  13      325.49      569.72    128.74 o 
  -7  15  13       19.88       59.99     48.58 o 
  -6  15  13       26.51       32.52     40.58 o 
  -5  15  13      160.02      143.26     63.20 o 
  -4  15  13       85.20       64.90    109.90 o 
  -3  15  13       30.89       20.15     45.45 o 
  -2  15  13      234.55       20.22     72.70 o 
  -1  15  13      486.61      821.54    145.81 o 
   0  15  13      258.51      317.81    112.33 o 
  -6  16  13       49.68      -10.57     47.95 o 
  -5  16  13      101.34       26.70     90.90 o 
  -4  16  13      535.86      528.38     79.77 o 
  -3  16  13      118.28      137.47     57.53 o 
  -2  16  13        2.98      -61.22     61.22 o 
  -1  16  13        0.24      -64.94     64.94 o 
  -5  17  13        3.59      -12.93     48.98 o 
  -4  17  13       20.90       97.10     51.57 o 
  -3  17  13       13.49        3.72     78.68 o 
  -2  17  13       81.29      147.10     90.49 o 
  -4  18  13        6.61      -43.01     47.11 o 
  -3  18  13       11.45      -46.42     76.42 o 
  -9   0  14      113.93      151.71     85.72 o 
  -8   0  14      392.48      379.92    105.53 o 
  -7   0  14      799.86      647.43    122.11 o 
  -6   0  14      144.65      101.89     63.97 o 
  -5   0  14        1.56      -14.72     60.33 o 
  -4   0  14      609.49      631.90    114.75 o 
  -3   0  14        1.51       14.39     54.59 o 
  -2   0  14      623.77      509.31    108.04 o 
  -1   0  14      537.34      702.42    124.62 o 
   0   0  14        6.83       46.26     73.43 o 
   1   0  14      946.54     1131.43    154.22 o 
  -9   1  14        0.72       -4.32     43.92 o 
  -8   1  14       93.97       32.21     66.92 o 
  -7   1  14       30.47        4.24     42.70 o 
  -6   1  14        3.28       23.72     44.28 o 
  -5   1  14      392.64      529.83     79.05 o 
  -4   1  14      410.04      449.82     72.29 o 
  -3   1  14      248.35      281.52     61.90 o 
  -2   1  14       35.09      -30.44     40.22 o 
  -1   1  14      149.63      184.25     60.14 o 
   0   1  14      133.50      101.71     57.31 o 
   1   1  14       66.94       13.76     61.14 o 
  -9   2  14      291.54      218.49     66.31 o 
  -8   2  14       79.93       52.83     49.35 o 
  -7   2  14       50.10       26.16     42.46 o 
  -6   2  14       31.42      -37.50     37.50 o 
  -5   2  14      333.98      379.66     76.38 o 
  -4   2  14        1.01      -17.75     35.57 o 
  -3   2  14       89.21      115.02     52.03 o 
  -2   2  14      173.52      168.59     56.75 o 
  -1   2  14      192.78      276.48    106.02 o 
   0   2  14      340.36      509.53     82.68 o 
   1   2  14      393.96      493.09     85.70 o 
  -9   3  14       23.69       39.39     53.01 o 
  -8   3  14       23.82      -12.52     46.81 o 
  -7   3  14       22.64       17.89     42.74 o 
  -6   3  14      429.10      602.51     83.58 o 
  -5   3  14      532.99      485.61     72.47 o 
  -4   3  14     1123.93     1139.74    123.45 o 
  -3   3  14      301.14      282.67     60.99 o 
  -2   3  14     1157.84     1084.65    101.03 o 
  -1   3  14       87.80       72.86     50.83 o 
   0   3  14       37.53      -10.48     48.00 o 
   1   3  14      184.90      242.92     66.85 o 
  -9   4  14       27.94      -44.26     44.26 o 
  -8   4  14       94.38       16.88     51.57 o 
  -7   4  14       71.64       59.03     47.46 o 
  -6   4  14       37.31       20.18     43.09 o 
  -5   4  14        2.72       14.36     40.03 o 
  -4   4  14       33.66      -21.97     39.89 o 
  -3   4  14      180.12      171.16     56.41 o 
  -2   4  14        4.92       31.81     44.59 o 
  -1   4  14       21.38        8.61     45.72 o 
   0   4  14       70.99       16.98     48.89 o 
   1   4  14      166.38      152.92     89.93 o 
  -8   5  14       16.34      -41.10     43.89 o 
  -7   5  14        4.60      -28.88     45.49 o 
  -6   5  14       19.76       23.97     64.37 o 
  -5   5  14      573.50      384.97     68.37 o 
  -4   5  14     1193.77      979.20    120.33 o 
  -3   5  14      160.46      141.15     56.28 o 
  -2   5  14       43.37       25.29     43.84 o 
  -1   5  14      550.36      515.17     82.17 o 
   0   5  14      148.22       59.96     51.94 o 
   1   5  14       82.96       61.94     77.23 o 
  -8   6  14      208.64      266.97    113.46 o 
  -7   6  14      728.80      904.72     97.70 o 
  -6   6  14      292.70      291.63     64.90 o 
  -5   6  14       57.61       59.25     47.40 o 
  -4   6  14        1.44       57.33     45.30 o 
  -3   6  14        9.28       23.30     41.34 o 
  -2   6  14      271.61      240.41     68.94 o 
  -1   6  14      648.64      727.20     92.04 o 
   0   6  14       68.93       19.08     50.78 o 
   1   6  14      753.48      962.49    149.44 o 
  -8   7  14       29.22        1.98     37.54 o 
  -7   7  14       43.51       30.24     35.53 o 
  -6   7  14        3.10      -30.64     39.23 o 
  -5   7  14        1.00       36.32     44.62 o 
  -4   7  14        5.08      -38.52     38.52 o 
  -3   7  14        6.61      -34.45     34.45 o 
  -2   7  14        2.82       56.30     48.40 o 
  -1   7  14       30.35      -39.34     45.63 o 
   0   7  14       48.99      -53.05     71.00 o 
   1   7  14       52.81      -63.24     65.99 o 
  -8   8  14      279.14      379.31     63.41 o 
  -7   8  14      269.83      239.47     50.99 o 
  -6   8  14      224.84      270.77     51.67 o 
  -5   8  14       33.49       -0.46     42.17 o 
  -4   8  14       21.18       23.16     44.51 o 
  -3   8  14        1.86       19.64     45.42 o 
  -2   8  14       42.76      119.12    101.93 o 
  -1   8  14      146.91      107.17     56.01 o 
   0   8  14      362.71      335.44    109.33 o 
   1   8  14      319.21      269.05    101.49 o 
  -8   9  14        4.67       16.10     40.18 o 
  -7   9  14      107.69       47.11     39.88 o 
  -6   9  14      187.81      293.58     75.32 o 
  -5   9  14      593.88      636.93     85.96 o 
  -4   9  14      740.90      732.48    138.89 o 
  -3   9  14      192.05      220.46     63.37 o 
  -2   9  14      541.25      639.09     88.80 o 
  -1   9  14       72.81       29.22     52.57 o 
   0   9  14       15.41       72.46     70.76 o 
  -7  10  14        9.19       -5.47     34.19 o 
  -6  10  14       42.56        7.63     33.54 o 
  -5  10  14       32.52       56.57     48.34 o 
  -4  10  14       74.57       13.69     44.14 o 
  -3  10  14       37.35       55.12     47.43 o 
  -2  10  14       11.87       19.70     49.26 o 
  -1  10  14        0.17      -55.64     69.30 o 
   0  10  14       25.56       19.00     76.02 o 
  -7  11  14       16.23      -12.67     36.66 o 
  -6  11  14        9.54       41.72     38.43 o 
  -5  11  14      293.29      238.17     65.13 o 
  -4  11  14      822.41      765.12     91.92 o 
  -3  11  14      393.90      455.63    129.83 o 
  -2  11  14      700.72      718.58     92.20 o 
  -1  11  14      273.28      141.68     88.55 o 
   0  11  14       70.69      154.70     92.35 o 
  -7  12  14      138.12      177.76     49.12 o 
  -6  12  14      231.40      258.62     68.32 o 
  -5  12  14      226.43      276.62     69.69 o 
  -4  12  14       18.07       88.39     53.17 o 
  -3  12  14       67.22       32.05     47.64 o 
  -2  12  14       15.82       -0.88     47.19 o 
  -1  12  14       19.28       71.73     82.08 o 
  -6  13  14        8.74       11.67     45.49 o 
  -5  13  14        8.56       32.38     51.24 o 
  -4  13  14       73.35       69.08     49.98 o 
  -3  13  14       15.13       81.14     53.14 o 
  -2  13  14        6.62       37.60     79.01 o 
  -1  13  14      171.92       65.42     86.29 o 
  -5  14  14       32.36       15.30     91.87 o 
  -4  14  14      104.35      163.32     61.88 o 
  -3  14  14        4.57       43.05     51.87 o 
  -2  14  14      181.75      175.81    100.28 o 
  -4  15  14       99.13      142.65     82.08 o 
  -7   1  15      226.88      178.72     81.39 o 
  -6   1  15      168.86      164.94     60.71 o 
  -5   1  15       49.75       25.11     46.46 o 
  -4   1  15      509.04      494.31     80.63 o 
  -3   1  15      510.31      430.68     75.59 o 
  -2   1  15       15.96       -7.47     50.37 o 
  -1   1  15        5.75        3.94     51.09 o 
   0   1  15       56.42       65.20     57.38 o 
  -7   2  15        0.78      -54.22     54.22 o 
  -6   2  15        4.20       49.44     50.16 o 
  -5   2  15        8.00       55.37     49.32 o 
  -4   2  15      218.97      159.14     58.59 o 
  -3   2  15      164.37      173.57     61.02 o 
  -2   2  15      129.91       39.38     51.07 o 
  -1   2  15      276.08      296.91    106.46 o 
  -7   3  15       18.14      -45.51     45.51 o 
  -6   3  15        1.38       18.40     44.20 o 
  -5   3  15      215.24      137.87     57.11 o 
  -4   3  15      168.36      163.62     58.23 o 
  -3   3  15       43.15       68.37     48.80 o 
  -2   3  15       13.01       39.65     48.14 o 
  -1   3  15        5.91      -25.77     48.98 o 
  -7   4  15       25.51       77.46     55.25 o 
  -6   4  15       13.59       42.39     49.85 o 
  -5   4  15      207.44      230.92     63.23 o 
  -4   4  15       11.60        6.07     47.66 o 
  -3   4  15      203.62      237.28     66.19 o 
  -2   4  15       61.86      105.35     56.45 o 
  -1   4  15      614.61      701.79    116.17 o 
  -7   5  15      553.11      730.24     95.15 o 
  -6   5  15       42.06       87.18     48.97 o 
  -5   5  15        2.19      -21.67     43.63 o 
  -4   5  15      254.07      287.41     69.18 o 
  -3   5  15      163.25      155.36     57.12 o 
  -2   5  15       16.44      -16.34     48.37 o 
  -1   5  15       18.78       77.34     59.56 o 
  -7   6  15        7.38      -44.55     45.30 o 
  -6   6  15       35.34       49.69     65.02 o 
  -5   6  15        2.67       31.80     43.62 o 
  -4   6  15       33.65       25.37     51.55 o 
  -3   6  15      309.07      260.20     66.53 o 
  -2   6  15        1.21        6.91     50.56 o 
  -1   6  15        7.75      -12.90     51.11 o 
  -6   7  15      644.05      624.22    189.11 o 
  -5   7  15      581.99      637.73     88.92 o 
  -4   7  15      192.73      155.88     61.66 o 
  -3   7  15      328.34      442.81     82.03 o 
  -2   7  15      108.93       92.61     56.98 o 
  -1   7  15       78.46       82.49     61.62 o 
  -6   8  15       10.22       -7.83     50.70 o 
  -5   8  15        9.88       51.69     56.89 o 
  -4   8  15        7.52      -19.55     43.70 o 
  -3   8  15      510.83      446.06    118.11 o 
  -2   8  15       52.88       58.62     56.92 o 
  -6   9  15       86.37       61.13     52.87 o 
  -5   9  15      114.98       58.90     52.17 o 
  -4   9  15      293.22      405.83     79.25 o 
  -3   9  15       61.87      141.90     59.98 o 
  -2   9  15       36.77       18.08     51.10 o 
  -5  10  15       42.13       35.69     50.91 o 
  -4  10  15        8.76      -44.67     84.71 o 
  -3  10  15       47.53       59.80     55.50 o 
                                                 
